# Supplementary material for: Heterogeneity and longitudinal transcriptomic characteristics of Tregs in COVID-19 patients
Source: Front Immunol. 2025 Mar 6;16:1548173. doi: 10.3389/fimmu.2025.1548173 (PMC11922936; doi:10.3389/fimmu.2025.1548173)
Supplement: Supplementary file 7 [file Table1.xlsx]

## Sheet: Table_S1
	Table S1. The basic clinical information of healthy controls (n=5) and COVID-19 patients (n=18) enrolled in this study
	Sample NO.	S1	S2	S3	S4	S5	S6	S7	S8	M1	M2	M3	M4	M5	A1	A2	A3	A4	A5	H2	H3	H4	H5	H6
	Severity	severe	severe	severe	severe	severe	severe	severe	severe	mild	mild	mild	mild	mild	asymptomatic	asymptomatic	asymptomatic	asymptomatic	asymptomatic	HC	HC	HC	HC	HC
	Age	73	46	67	65	62	57	63	66	35	36	42	49	32	49	59	40	31	22	36	31	31	24	32
	Gender	Male	Male	Male	Female	Male	Female	Male	Male	Male	Male	Male	Female	Female	Female	Male	Male	Male	Male	Female	Male	Male	Female	Female
	sojourn history	Wuhan	Wuhan	Wuhan	Wuhan	Wuhan	Wuhan	Wuhan	Wuhan	Wuhan	Wuhan	Wuhan	Wuhan	Wuhan	South Africa	Russia	Russia	Mexico	Mexico
	Symptom onset day	2020-01-20	2020-01-21	2020-01-17	2020-01-04	2020-01-11	2020-01-21	2020-01-08	2020-01-03	2020-01-09	2020-01-09	2020-01-18	2020-01-22	2020-01-21
	First symptom	Fever	Fever/Cough	Fever/diarrhea	Fever/Cough	Fever/Cough	Cough	Fever/Cough	Fever	Cough	Cough	Fever/Cough	Fever/Cough	Fever	asymptomatic	asymptomatic	asymptomatic	asymptomatic	asymptomatic
	Hospitalization date	2020-01-22	2020-01-22	2020-01-22	2020-01-20	2020-01-15	2020-01-23	2020-01-15	2020-01-11	2020-01-15	2020-01-16	2020-01-21	2020-01-23	2020-01-23	2020-09-05	2020-09-05	2020-09-05	2020-09-02	2020-09-02
	Chronic basic disease	None	None	Bronchitis	Diabetes	None	None	COPD	Hyperpression	None	None	None	None	None	Hyperpression	Hyperpression	None	None	None
	CT finding	Bilateral pneumonia	Unilateral pneumonia	Bilateral pneumonia	Unilateral pneumonia	Bilateral pneumonia	Bilateral pneumonia	Bilateral pneumonia	Bilaeral pneumonia	Bilateral pneumonia	Bilateral pneumonia	Bilaeral pneumonia	Bilaeral pneumonia	Unilateral pneumonia	Bilaeral pneumonia	Bilaeral pneumonia	Bilaeral pneumonia	Bilaeral pneumonia	Bilaeral pneumonia
	Outcome-Time	Cure/2020/2/20	Cure/2020/3/8	Cure/2020/3/20	Cure/2020/3/9	Cure/2020/2/27	Cure/2020/3/7	Dead/2020/2/16	Dead/2020/2/16	Cure/2020/2/3	Cure/2020/1/27	Cure/2020/2/3	Cure/2020/2/8	Cure/2020/2/9	Cure/2020/9/11	Cure/2020/9/11	Cure/2020/10/2	Cure/2020/9/15	Cure/2020/9/30
	1#sampling date	2020-01-23	2020-01-23	2020-01-24	2020-01-20	2020-01-16	2020-01-26	2020-01-15	2020-01-11	2020-01-19	1.12020/1/17	2020-01-23	2020-01-28	2020-01-28	2020-09-05	2020-09-05	2020-09-05	2020-09-05	2020-09-05
	WOS	3	3	5	4	4	5	5	4	3	3	3	3	3	2	2	2	2	2
	2#sampling date	2020-02-02	2020-02-02	2020-01-28	2020-01-28	2020-01-30	2020-01-29	2020-01-29	2020-01-31	2020-01-29	2020-01-22	2020-02-03	2020-02-06	2020-02-09	2020-09-12	2020-09-12	2020-09-14	2020-09-17	2020-09-14
	WOS	6	6	6	6	5	6	7	7	4	3	4	3	3
	3#sampling date		2020-04-07		2020-04-06	2020-03-29				2020-03-03		2020-03-03	2020-02-02	2020-03-09	0	0	2	0	2
	WOS		0		0	0				0		0	0	0

## Sheet: Table_S2
	Table S2. Interaction count of twenty-eight cell types from eight COVID-19 patient groups and healthy controls
	Cell	HC	AA	AR	MA	MP	MR	SA	SP	SR
	FCRL5+ B	813	687	586	800	790	733	646	714	726
	Mait	724	585	676	728	737	739	729	596	627
	Naive CD8 T	355	352	371	415	381	347	457	406	331
	PC	92	604	571	331	324	528	467	640	598
	GZMK+ CD8 T	684	636	547	674	688	648	644	659	638
	CCR6+ CD4 T	642	504	454	615	615	537	616	566	546
	Memory B	680	556	519	677	671	646	695	626	671
	CCR7+ Treg	347	305	289	368	443	351	405	364	391
	Naive B	670	552	511	633	710	662	576	587	642
	GATA3+ CD8 T	682	635	521	601	669	619	662	627	543
	HLA_DR+ Treg	673	600	612	718	712	653	575	644	603
	GZMH+ CD8 T	728	664	555	771	743	672	756	611	650
	GZMH+ CD4 T	663	618	550	725	672	606	608	555	583
	DC	1520	1367	1275	1532	1455	1329	1460	1313	1317
	NK	1082	1032	958	1164	1145	1043	1091	952	967
	GZMK+ CD4 T	558	455	426	592	530	492	540	510	484
	gdT	264	342	0	188	252	275	774	589	730
	pDC	1065	983	991	1079	1076	1040	930	786	1047
	Act CD4 T	580	484	463	598	575	553	566	604	510
	CD16+ Monocyte	1741	1536	1488	1773	1596	1478	1676	1430	1496
	CD14+ Monocyte	1555	1375	1433	1541	1454	1218	1354	1247	1128
	CD14+ CD16+ Monocyte	1679	1490	1522	1666	1521	1382	1591	1365	1292
	NKT	1050	1040	919	1092	1089	1003	1077	885	1073
	Naive CD4 T	400	363	294	451	378	335	428	421	339
	Act CD8 T	588	488	436	584	554	513	557	493	515
	Active B	607	496	478	541	615	577	479	475	572
	CTLA4+ Treg	642	407	512	549	568	539	500	505	605
	CD69+ Treg	502	445	421	540	576	504	542	542	437

## Sheet: Table_S3
	Table S3. each interaction between pairings of twenty-eight cell types from eight COVID-19 patient group and healthy controls
	HC	AA	AR	MA	MP	MR	SA	SP	SR	Interacting_pair	HC_ratio	AA_ratio	AP_ratio	MA_ratio	MP_ratio	MR_ratio	SA_ratio	SP_ratio	SR_ratio
	14	13	10	13	14	15	15	20	12	GATA3+ CD8 T|Act CD4 T	1	0.9286	0.7143	0.9286	1	1.0714	1.0714	1.4286	0.8571
	25	19	14	22	23	23	15	19	23	FCRL5+ B|Active B	1	0.76	0.56	0.88	0.92	0.92	0.6	0.76	0.92
	22	17	15	19	22	20	15	17	23	Active B|GZMK+ CD8 T	1	0.7727	0.6818	0.8636	1	0.9091	0.6818	0.7727	1.0455
	8	8	9	9	12	10	11	13	12	HLA_DR+ Treg|CCR7+ Treg	1	1	1.125	1.125	1.5	1.25	1.375	1.625	1.5
	15	6	8	14	14	9	12	12	17	GZMK+ CD4 T|CTLA4+ Treg	1	0.4	0.5333	0.9333	0.9333	0.6	0.8	0.8	1.1333
	8	52	56	28	27	38	31	37	39	CD14+ Monocyte|PC	1	6.5	7	3.5	3.375	4.75	3.875	4.625	4.875
	20	23	17	24	26	20	23	19	21	CCR7+ Treg|NKT	1	1.15	0.85	1.2	1.3	1	1.15	0.95	1.05
	47	43	39	55	55	50	39	31	51	pDC|NKT	1	0.9149	0.8298	1.1702	1.1702	1.0638	0.8298	0.6596	1.0851
	27	20	18	27	28	26	22	22	22	FCRL5+ B|GZMH+ CD8 T	1	0.7407	0.6667	1	1.037	0.963	0.8148	0.8148	0.8148
	23	26	28	28	28	28	26	18	27	pDC|pDC	1	1.1304	1.2174	1.2174	1.2174	1.2174	1.1304	0.7826	1.1739
	63	60	48	75	73	57	68	62	68	DC|NKT	1	0.9524	0.7619	1.1905	1.1587	0.9048	1.0794	0.9841	1.0794
	27	28	27	35	31	28	25	25	23	pDC|CD69+ Treg	1	1.037	1	1.2963	1.1481	1.037	0.9259	0.9259	0.8519
	16	12	0	9	7	6	16	14	22	γδT|CTLA4+ Treg	1	0.75	0	0.5625	0.4375	0.375	1	0.875	1.375
	40	36	32	42	46	40	31	22	39	GZMH+ CD8 T|pDC	1	0.9	0.8	1.05	1.15	1	0.775	0.55	0.975
	24	21	17	24	22	21	24	18	23	GZMH+ CD4 T|Memory B	1	0.875	0.7083	1	0.9167	0.875	1	0.75	0.9583
	8	6	6	10	8	7	10	11	6	Naive CD4 T|Act CD4 T	1	0.75	0.75	1.25	1	0.875	1.25	1.375	0.75
	24	23	0	12	16	17	64	44	54	CD14+ CD16+ Monocyte|γδT	1	0.9583	0	0.5	0.6667	0.7083	2.6667	1.8333	2.25
	24	18	23	22	25	23	22	13	17	GZMH+ CD4 T|Mait	1	0.75	0.9583	0.9167	1.0417	0.9583	0.9167	0.5417	0.7083
	21	19	16	24	22	23	20	22	22	Memory B|HLA_DR+ Treg	1	0.9048	0.7619	1.1429	1.0476	1.0952	0.9524	1.0476	1.0476
	9	10	6	9	9	8	13	15	9	Naive CD4 T|GATA3+ CD8 T	1	1.1111	0.6667	1	1	0.8889	1.4444	1.6667	1
	58	47	62	59	51	48	51	41	36	CD14+ Monocyte|Mait	1	0.8103	1.069	1.0172	0.8793	0.8276	0.8793	0.7069	0.6207
	21	14	15	16	19	17	21	17	20	Memory B|CTLA4+ Treg	1	0.6667	0.7143	0.7619	0.9048	0.8095	1	0.8095	0.9524
	18	11	11	12	16	11	13	12	16	CTLA4+ Treg|Act CD8 T	1	0.6111	0.6111	0.6667	0.8889	0.6111	0.7222	0.6667	0.8889
	15	14	8	13	15	13	17	14	13	Act CD8 T|GATA3+ CD8 T	1	0.9333	0.5333	0.8667	1	0.8667	1.1333	0.9333	0.8667
	18	16	13	19	18	17	18	17	17	HLA_DR+ Treg|GZMH+ CD8 T	1	0.8889	0.7222	1.0556	1	0.9444	1	0.9444	0.9444
	14	59	55	36	34	45	46	46	46	PC|CD16+ Monocyte	1	4.2143	3.9286	2.5714	2.4286	3.2143	3.2857	3.2857	3.2857
	33	28	26	35	33	30	30	27	26	NK|Act CD4 T	1	0.8485	0.7879	1.0606	1	0.9091	0.9091	0.8182	0.7879
	39	33	28	33	38	33	27	26	34	DC|Active B	1	0.8462	0.7179	0.8462	0.9744	0.8462	0.6923	0.6667	0.8718
	6	10	6	10	12	8	10	8	9	CCR7+ Treg|GZMH+ CD4 T	1	1.6667	1	1.6667	2	1.3333	1.6667	1.3333	1.5
	11	7	10	12	12	9	12	11	8	Mait|Naive CD4 T	1	0.6364	0.9091	1.0909	1.0909	0.8182	1.0909	1	0.7273
	41	37	32	36	37	36	34	31	28	NK|GATA3+ CD8 T	1	0.9024	0.7805	0.878	0.9024	0.878	0.8293	0.7561	0.6829
	13	10	5	14	12	13	14	13	12	CCR6+ CD4 T|Act CD8 T	1	0.7692	0.3846	1.0769	0.9231	1	1.0769	1	0.9231
	29	25	25	31	34	28	29	28	23	NK|CD69+ Treg	1	0.8621	0.8621	1.069	1.1724	0.9655	1	0.9655	0.7931
	63	57	52	66	56	51	61	53	54	CD16+ Monocyte|CD16+ Monocyte	1	0.9048	0.8254	1.0476	0.8889	0.8095	0.9683	0.8413	0.8571
	65	67	67	76	70	57	65	63	49	CD14+ Monocyte|NK	1	1.0308	1.0308	1.1692	1.0769	0.8769	1	0.9692	0.7538
	55	46	37	52	46	50	36	44	47	FCRL5+ B|DC	1	0.8364	0.6727	0.9455	0.8364	0.9091	0.6545	0.8	0.8545
	19	19	0	11	13	12	54	38	44	CD14+ Monocyte|γδT	1	1	0	0.5789	0.6842	0.6316	2.8421	2	2.3158
	21	18	16	19	22	19	22	19	20	Memory B|GATA3+ CD8 T	1	0.8571	0.7619	0.9048	1.0476	0.9048	1.0476	0.9048	0.9524
	30	26	32	36	31	22	33	26	20	Naive CD8 T|CD14+ CD16+ Monocyte	1	0.8667	1.0667	1.2	1.0333	0.7333	1.1	0.8667	0.6667
	37	36	30	35	35	35	35	30	38	GZMK+ CD8 T|NKT	1	0.973	0.8108	0.9459	0.9459	0.9459	0.9459	0.8108	1.027
	75	69	73	76	71	67	69	45	67	DC|pDC	1	0.92	0.9733	1.0133	0.9467	0.8933	0.92	0.6	0.8933
	53	50	45	59	56	44	48	44	40	GZMH+ CD8 T|CD14+ Monocyte	1	0.9434	0.8491	1.1132	1.0566	0.8302	0.9057	0.8302	0.7547
	2	15	14	6	8	12	14	18	15	GATA3+ CD8 T|PC	1	7.5	7	3	4	6	7	9	7.5
	81	73	72	71	69	61	59	48	61	pDC|CD14+ Monocyte	1	0.9012	0.8889	0.8765	0.8519	0.7531	0.7284	0.5926	0.7531
	57	43	48	54	47	45	52	42	43	CD14+ CD16+ Monocyte|CCR6+ CD4 T	1	0.7544	0.8421	0.9474	0.8246	0.7895	0.9123	0.7368	0.7544
	43	32	29	43	33	30	38	34	33	CD16+ Monocyte|Naive CD4 T	1	0.7442	0.6744	1	0.7674	0.6977	0.8837	0.7907	0.7674
	7	9	0	5	11	8	20	21	26	γδT|Naive B	1	1.2857	0	0.7143	1.5714	1.1429	2.8571	3	3.7143
	21	18	15	19	26	23	17	22	16	GATA3+ CD8 T|HLA_DR+ Treg	1	0.8571	0.7143	0.9048	1.2381	1.0952	0.8095	1.0476	0.7619
	56	30	52	46	40	37	31	33	34	CTLA4+ Treg|CD14+ Monocyte	1	0.5357	0.9286	0.8214	0.7143	0.6607	0.5536	0.5893	0.6071
	18	12	12	16	20	17	16	15	16	Naive B|CTLA4+ Treg	1	0.6667	0.6667	0.8889	1.1111	0.9444	0.8889	0.8333	0.8889
	10	12	10	17	12	11	13	11	9	Naive CD8 T|GZMH+ CD4 T	1	1.2	1	1.7	1.2	1.1	1.3	1.1	0.9
	36	35	31	34	32	29	32	26	34	Act CD8 T|NKT	1	0.9722	0.8611	0.9444	0.8889	0.8056	0.8889	0.7222	0.9444
	68	57	51	58	58	54	56	46	40	CD14+ CD16+ Monocyte|GATA3+ CD8 T	1	0.8382	0.75	0.8529	0.8529	0.7941	0.8235	0.6765	0.5882
	36	22	30	25	32	32	28	25	31	CTLA4+ Treg|NK	1	0.6111	0.8333	0.6944	0.8889	0.8889	0.7778	0.6944	0.8611
	45	39	34	44	45	40	42	43	32	DC|CD69+ Treg	1	0.8667	0.7556	0.9778	1	0.8889	0.9333	0.9556	0.7111
	22	19	16	20	21	22	17	19	19	GATA3+ CD8 T|Naive B	1	0.8636	0.7273	0.9091	0.9545	1	0.7727	0.8636	0.8636
	20	16	23	25	20	18	22	17	20	pDC|Naive CD8 T	1	0.8	1.15	1.25	1	0.9	1.1	0.85	1
	12	6	6	13	11	10	10	15	9	GZMK+ CD4 T|Act CD4 T	1	0.5	0.5	1.0833	0.9167	0.8333	0.8333	1.25	0.75
	32	32	28	32	39	35	33	30	32	NK|Active B	1	1	0.875	1	1.2188	1.0938	1.0312	0.9375	1
	8	5	4	10	8	6	7	9	6	Act CD8 T|CCR7+ Treg	1	0.625	0.5	1.25	1	0.75	0.875	1.125	0.75
	41	37	32	36	37	36	34	31	28	GATA3+ CD8 T|NK	1	0.9024	0.7805	0.878	0.9024	0.878	0.8293	0.7561	0.6829
	55	48	49	60	54	43	45	46	36	CD14+ Monocyte|GZMH+ CD4 T	1	0.8727	0.8909	1.0909	0.9818	0.7818	0.8182	0.8364	0.6545
	23	17	13	21	18	15	22	15	16	GZMH+ CD8 T|CCR6+ CD4 T	1	0.7391	0.5652	0.913	0.7826	0.6522	0.9565	0.6522	0.6957
	21	15	12	19	19	19	16	19	16	Act CD8 T|FCRL5+ B	1	0.7143	0.5714	0.9048	0.9048	0.9048	0.7619	0.9048	0.7619
	63	50	43	53	55	52	54	49	39	DC|GATA3+ CD8 T	1	0.7937	0.6825	0.8413	0.873	0.8254	0.8571	0.7778	0.619
	26	30	0	13	16	21	66	44	60	γδT|CD16+ Monocyte	1	1.1538	0	0.5	0.6154	0.8077	2.5385	1.6923	2.3077
	11	12	8	11	13	11	15	15	12	GZMK+ CD4 T|GATA3+ CD8 T	1	1.0909	0.7273	1	1.1818	1	1.3636	1.3636	1.0909
	38	40	29	40	39	37	33	32	36	FCRL5+ B|NKT	1	1.0526	0.7632	1.0526	1.0263	0.9737	0.8684	0.8421	0.9474
	51	45	42	55	56	50	45	28	45	NK|pDC	1	0.8824	0.8235	1.0784	1.098	0.9804	0.8824	0.549	0.8824
	11	12	0	9	14	11	33	27	42	pDC|γδT	1	1.0909	0	0.8182	1.2727	1	3	2.4545	3.8182
	8	12	0	7	9	9	25	23	29	FCRL5+ B|γδT	1	1.5	0	0.875	1.125	1.125	3.125	2.875	3.625
	6	4	6	10	9	6	8	11	8	Naive CD4 T|CTLA4+ Treg	1	0.6667	1	1.6667	1.5	1	1.3333	1.8333	1.3333
	19	12	14	20	20	18	21	20	20	Memory B|Act CD4 T	1	0.6316	0.7368	1.0526	1.0526	0.9474	1.1053	1.0526	1.0526
	59	50	49	63	52	46	51	43	40	GZMH+ CD4 T|CD14+ CD16+ Monocyte	1	0.8475	0.8305	1.0678	0.8814	0.7797	0.8644	0.7288	0.678
	56	48	47	55	56	50	52	41	51	NK|NKT	1	0.8571	0.8393	0.9821	1	0.8929	0.9286	0.7321	0.9107
	15	18	12	21	20	18	16	17	18	GZMK+ CD8 T|GZMH+ CD4 T	1	1.2	0.8	1.4	1.3333	1.2	1.0667	1.1333	1.2
	12	10	8	16	18	12	20	14	12	CD69+ Treg|GZMH+ CD8 T	1	0.8333	0.6667	1.3333	1.5	1	1.6667	1.1667	1
	27	20	18	27	28	26	22	22	22	GZMH+ CD8 T|FCRL5+ B	1	0.7407	0.6667	1	1.037	0.963	0.8148	0.8148	0.8148
	24	17	15	23	25	21	27	19	19	Memory B|CCR6+ CD4 T	1	0.7083	0.625	0.9583	1.0417	0.875	1.125	0.7917	0.7917
	16	12	14	18	20	18	12	16	12	HLA_DR+ Treg|CD69+ Treg	1	0.75	0.875	1.125	1.25	1.125	0.75	1	0.75
	24	25	26	29	26	25	30	22	23	Naive CD8 T|NKT	1	1.0417	1.0833	1.2083	1.0833	1.0417	1.25	0.9167	0.9583
	19	17	22	22	23	21	20	15	22	CCR7+ Treg|pDC	1	0.8947	1.1579	1.1579	1.2105	1.1053	1.0526	0.7895	1.1579
	14	11	11	17	14	12	12	12	10	GZMH+ CD4 T|GZMK+ CD4 T	1	0.7857	0.7857	1.2143	1	0.8571	0.8571	0.8571	0.7143
	29	27	25	31	32	32	24	26	32	NKT|Active B	1	0.931	0.8621	1.069	1.1034	1.1034	0.8276	0.8966	1.1034
	38	29	28	36	36	29	33	29	31	CCR6+ CD4 T|NK	1	0.7632	0.7368	0.9474	0.9474	0.7632	0.8684	0.7632	0.8158
	54	42	40	51	49	47	46	48	41	DC|Act CD4 T	1	0.7778	0.7407	0.9444	0.9074	0.8704	0.8519	0.8889	0.7593
	63	52	50	58	57	54	57	53	51	GZMK+ CD8 T|CD16+ Monocyte	1	0.8254	0.7937	0.9206	0.9048	0.8571	0.9048	0.8413	0.8095
	23	16	15	20	21	18	18	19	18	FCRL5+ B|GZMK+ CD4 T	1	0.6957	0.6522	0.8696	0.913	0.7826	0.7826	0.8261	0.7826
	11	13	13	18	13	13	17	14	11	GZMH+ CD8 T|Naive CD8 T	1	1.1818	1.1818	1.6364	1.1818	1.1818	1.5455	1.2727	1
	36	32	31	37	36	33	31	27	28	Act CD8 T|NK	1	0.8889	0.8611	1.0278	1	0.9167	0.8611	0.75	0.7778
	40	36	32	42	46	40	31	22	39	pDC|GZMH+ CD8 T	1	0.9	0.8	1.05	1.15	1	0.775	0.55	0.975
	68	53	63	70	55	59	65	51	49	Mait|CD16+ Monocyte	1	0.7794	0.9265	1.0294	0.8088	0.8676	0.9559	0.75	0.7206
	7	12	0	5	6	10	27	15	24	γδT|Mait	1	1.7143	0	0.7143	0.8571	1.4286	3.8571	2.1429	3.4286
	29	23	30	30	25	21	28	26	17	Naive CD8 T|CD14+ Monocyte	1	0.7931	1.0345	1.0345	0.8621	0.7241	0.9655	0.8966	0.5862
	20	17	17	22	22	20	16	16	18	Active B|GZMH+ CD4 T	1	0.85	0.85	1.1	1.1	1	0.8	0.8	0.9
	87	77	78	80	76	72	70	56	67	CD14+ CD16+ Monocyte|pDC	1	0.8851	0.8966	0.9195	0.8736	0.8276	0.8046	0.6437	0.7701
	27	22	24	24	28	25	18	19	27	Active B|pDC	1	0.8148	0.8889	0.8889	1.037	0.9259	0.6667	0.7037	1
	59	52	42	65	62	51	58	45	50	GZMH+ CD8 T|DC	1	0.8814	0.7119	1.1017	1.0508	0.8644	0.9831	0.7627	0.8475
	1	13	11	6	6	10	7	21	14	CD69+ Treg|PC	1	13	11	6	6	10	7	21	14
	56	30	52	46	40	37	31	33	34	CD14+ Monocyte|CTLA4+ Treg	1	0.5357	0.9286	0.8214	0.7143	0.6607	0.5536	0.5893	0.6071
	12	7	8	13	14	11	12	15	17	CTLA4+ Treg|Act CD4 T	1	0.5833	0.6667	1.0833	1.1667	0.9167	1	1.25	1.4167
	30	23	29	30	28	28	27	19	29	pDC|Act CD8 T	1	0.7667	0.9667	1	0.9333	0.9333	0.9	0.6333	0.9667
	19	15	14	18	19	19	16	15	18	Naive B|GZMK+ CD4 T	1	0.7895	0.7368	0.9474	1	1	0.8421	0.7895	0.9474
	16	11	10	14	17	16	17	16	15	CTLA4+ Treg|GATA3+ CD8 T	1	0.6875	0.625	0.875	1.0625	1	1.0625	1	0.9375
	56	48	47	55	56	50	52	41	51	NKT|NK	1	0.8571	0.8393	0.9821	1	0.8929	0.9286	0.7321	0.9107
	1	15	16	12	11	22	10	21	19	Mait|PC	1	15	16	12	11	22	10	21	19
	57	43	43	57	49	47	54	50	47	CD16+ Monocyte|Act CD4 T	1	0.7544	0.7544	1	0.8596	0.8246	0.9474	0.8772	0.8246
	33	28	27	37	31	30	29	28	26	GZMK+ CD4 T|NK	1	0.8485	0.8182	1.1212	0.9394	0.9091	0.8788	0.8485	0.7879
	104	100	98	101	95	80	92	78	73	DC|CD14+ Monocyte	1	0.9615	0.9423	0.9712	0.9135	0.7692	0.8846	0.75	0.7019
	8	7	4	9	6	7	9	9	5	Naive CD4 T|Act CD8 T	1	0.875	0.5	1.125	0.75	0.875	1.125	1.125	0.625
	23	14	11	22	25	22	20	21	23	Memory B|Naive B	1	0.6087	0.4783	0.9565	1.087	0.9565	0.8696	0.913	1
	40	35	31	40	39	36	36	31	34	NK|GZMK+ CD8 T	1	0.875	0.775	1	0.975	0.9	0.9	0.775	0.85
	30	26	32	36	31	22	33	26	20	CD14+ CD16+ Monocyte|Naive CD8 T	1	0.8667	1.0667	1.2	1.0333	0.7333	1.1	0.8667	0.6667
	8	10	9	8	10	9	14	14	10	GATA3+ CD8 T|Naive CD8 T	1	1.25	1.125	1	1.25	1.125	1.75	1.75	1.25
	63	52	47	57	50	48	36	41	48	CD14+ Monocyte|FCRL5+ B	1	0.8254	0.746	0.9048	0.7937	0.7619	0.5714	0.6508	0.7619
	56	50	51	56	52	46	51	52	44	CD14+ CD16+ Monocyte|GZMK+ CD8 T	1	0.8929	0.9107	1	0.9286	0.8214	0.9107	0.9286	0.7857
	11	15	0	8	8	10	24	18	19	GZMK+ CD8 T|γδT	1	1.3636	0	0.7273	0.7273	0.9091	2.1818	1.6364	1.7273
	19	12	14	20	20	18	21	20	20	Act CD4 T|Memory B	1	0.6316	0.7368	1.0526	1.0526	0.9474	1.1053	1.0526	1.0526
	15	12	10	13	16	13	16	15	13	CD69+ Treg|GZMK+ CD8 T	1	0.8	0.6667	0.8667	1.0667	0.8667	1.0667	1	0.8667
	38	30	34	33	33	36	26	25	37	pDC|GZMK+ CD8 T	1	0.7895	0.8947	0.8684	0.8684	0.9474	0.6842	0.6579	0.9737
	61	55	46	64	55	47	59	48	45	CD14+ CD16+ Monocyte|GZMH+ CD8 T	1	0.9016	0.7541	1.0492	0.9016	0.7705	0.9672	0.7869	0.7377
	29	21	19	28	27	22	20	25	22	FCRL5+ B|GZMK+ CD8 T	1	0.7241	0.6552	0.9655	0.931	0.7586	0.6897	0.8621	0.7586
	9	6	6	8	9	8	6	5	8	Active B|Active B	1	0.6667	0.6667	0.8889	1	0.8889	0.6667	0.5556	0.8889
	47	44	46	50	48	44	46	41	31	CD14+ CD16+ Monocyte|CD69+ Treg	1	0.9362	0.9787	1.0638	1.0213	0.9362	0.9787	0.8723	0.6596
	21	17	14	20	23	21	17	18	20	Active B|GZMH+ CD8 T	1	0.8095	0.6667	0.9524	1.0952	1	0.8095	0.8571	0.9524
	15	12	10	13	16	13	16	15	13	GZMK+ CD8 T|CD69+ Treg	1	0.8	0.6667	0.8667	1.0667	0.8667	1.0667	1	0.8667
	110	104	107	116	106	92	105	91	82	CD14+ CD16+ Monocyte|DC	1	0.9455	0.9727	1.0545	0.9636	0.8364	0.9545	0.8273	0.7455
	22	22	17	26	24	21	23	21	20	GZMK+ CD8 T|GZMH+ CD8 T	1	1	0.7727	1.1818	1.0909	0.9545	1.0455	0.9545	0.9091
	12	7	8	13	14	11	12	15	17	Act CD4 T|CTLA4+ Treg	1	0.5833	0.6667	1.0833	1.1667	0.9167	1	1.25	1.4167
	5	5	5	5	6	5	8	8	6	CCR7+ Treg|Naive CD8 T	1	1	1	1	1.2	1	1.6	1.6	1.2
	15	18	12	21	20	18	16	17	18	GZMH+ CD4 T|GZMK+ CD8 T	1	1.2	0.8	1.4	1.3333	1.2	1.0667	1.1333	1.2
	9	11	11	10	11	11	10	10	9	Naive CD8 T|Active B	1	1.2222	1.2222	1.1111	1.2222	1.2222	1.1111	1.1111	1
	44	40	34	49	41	42	45	40	38	DC|GZMK+ CD4 T	1	0.9091	0.7727	1.1136	0.9318	0.9545	1.0227	0.9091	0.8636
	12	8	7	14	13	12	13	17	10	CCR6+ CD4 T|Act CD4 T	1	0.6667	0.5833	1.1667	1.0833	1	1.0833	1.4167	0.8333
	23	19	17	21	25	20	17	21	20	GATA3+ CD8 T|FCRL5+ B	1	0.8261	0.7391	0.913	1.087	0.8696	0.7391	0.913	0.8696
	13	13	10	18	12	11	18	14	11	GZMH+ CD8 T|Naive CD4 T	1	1	0.7692	1.3846	0.9231	0.8462	1.3846	1.0769	0.8462
	15	13	8	11	15	14	17	19	12	CCR6+ CD4 T|GATA3+ CD8 T	1	0.8667	0.5333	0.7333	1	0.9333	1.1333	1.2667	0.8
	18	16	13	19	18	17	18	17	17	GZMH+ CD8 T|HLA_DR+ Treg	1	0.8889	0.7222	1.0556	1	0.9444	1	0.9444	0.9444
	39	33	28	33	38	33	27	26	34	Active B|DC	1	0.8462	0.7179	0.8462	0.9744	0.8462	0.6923	0.6667	0.8718
	21	18	15	19	26	23	17	22	16	HLA_DR+ Treg|GATA3+ CD8 T	1	0.8571	0.7143	0.9048	1.2381	1.0952	0.8095	1.0476	0.7619
	56	34	50	55	38	47	41	39	46	CTLA4+ Treg|CD16+ Monocyte	1	0.6071	0.8929	0.9821	0.6786	0.8393	0.7321	0.6964	0.8214
	57	46	44	47	49	49	49	41	49	Memory B|CD16+ Monocyte	1	0.807	0.7719	0.8246	0.8596	0.8596	0.8596	0.7193	0.8596
	63	36	56	51	42	47	39	38	43	CD14+ CD16+ Monocyte|CTLA4+ Treg	1	0.5714	0.8889	0.8095	0.6667	0.746	0.619	0.6032	0.6825
	62	51	61	62	55	56	61	44	47	Mait|CD14+ CD16+ Monocyte	1	0.8226	0.9839	1	0.8871	0.9032	0.9839	0.7097	0.7581
	6	8	6	6	7	8	12	11	7	Naive CD8 T|CD69+ Treg	1	1.3333	1	1	1.1667	1.3333	2	1.8333	1.1667
	29	27	25	31	32	32	24	26	32	Active B|NKT	1	0.931	0.8621	1.069	1.1034	1.1034	0.8276	0.8966	1.1034
	29	25	25	31	34	28	29	28	23	CD69+ Treg|NK	1	0.8621	0.8621	1.069	1.1724	0.9655	1	0.9655	0.7931
	20	15	13	15	21	18	15	15	18	Act CD8 T|Naive B	1	0.75	0.65	0.75	1.05	0.9	0.75	0.75	0.9
	22	19	16	20	21	22	17	19	19	Naive B|GATA3+ CD8 T	1	0.8636	0.7273	0.9091	0.9545	1	0.7727	0.8636	0.8636
	58	44	43	57	51	45	56	47	49	CD16+ Monocyte|CCR6+ CD4 T	1	0.7586	0.7414	0.9828	0.8793	0.7759	0.9655	0.8103	0.8448
	50	47	46	47	46	34	43	37	30	CD14+ Monocyte|CD14+ Monocyte	1	0.94	0.92	0.94	0.92	0.68	0.86	0.74	0.6
	33	28	27	37	31	30	29	28	26	NK|GZMK+ CD4 T	1	0.8485	0.8182	1.1212	0.9394	0.9091	0.8788	0.8485	0.7879
	14	9	9	11	15	13	12	10	10	CCR7+ Treg|Naive B	1	0.6429	0.6429	0.7857	1.0714	0.9286	0.8571	0.7143	0.7143
	5	4	0	3	6	7	16	12	10	Naive CD8 T|γδT	1	0.8	0	0.6	1.2	1.4	3.2	2.4	2
	8	8	0	5	10	9	19	17	23	Active B|γδT	1	1	0	0.625	1.25	1.125	2.375	2.125	2.875
	46	34	35	37	38	35	31	27	36	CD14+ Monocyte|Active B	1	0.7391	0.7609	0.8043	0.8261	0.7609	0.6739	0.587	0.7826
	10	5	8	13	8	9	7	7	15	CTLA4+ Treg|CTLA4+ Treg	1	0.5	0.8	1.3	0.8	0.9	0.7	0.7	1.5
	22	18	18	20	20	21	17	16	18	Naive B|Act CD4 T	1	0.8182	0.8182	0.9091	0.9091	0.9545	0.7727	0.7273	0.8182
	25	27	20	29	22	24	25	23	19	Naive CD4 T|NK	1	1.08	0.8	1.16	0.88	0.96	1	0.92	0.76
	38	36	34	41	36	37	41	38	35	Memory B|NK	1	0.9474	0.8947	1.0789	0.9474	0.9737	1.0789	1	0.9211
	6	4	3	7	8	5	6	9	8	CCR7+ Treg|GZMK+ CD4 T	1	0.6667	0.5	1.1667	1.3333	0.8333	1	1.5	1.3333
	13	8	5	14	12	9	8	11	13	GZMK+ CD4 T|Act CD8 T	1	0.6154	0.3846	1.0769	0.9231	0.6923	0.6154	0.8462	1
	15	12	12	12	17	16	11	11	13	Act CD8 T|Active B	1	0.8	0.8	0.8	1.1333	1.0667	0.7333	0.7333	0.8667
	21	14	13	19	19	17	14	17	17	HLA_DR+ Treg|Act CD8 T	1	0.6667	0.619	0.9048	0.9048	0.8095	0.6667	0.8095	0.8095
	13	11	10	12	17	14	15	18	11	CD69+ Treg|GATA3+ CD8 T	1	0.8462	0.7692	0.9231	1.3077	1.0769	1.1538	1.3846	0.8462
	9	7	8	11	12	12	12	16	8	Act CD4 T|CD69+ Treg	1	0.7778	0.8889	1.2222	1.3333	1.3333	1.3333	1.7778	0.8889
	34	25	29	32	39	28	29	26	29	CD14+ Monocyte|CCR7+ Treg	1	0.7353	0.8529	0.9412	1.1471	0.8235	0.8529	0.7647	0.8529
	54	42	40	51	49	47	46	48	41	Act CD4 T|DC	1	0.7778	0.7407	0.9444	0.9074	0.8704	0.8519	0.8889	0.7593
	65	67	67	76	70	57	65	63	49	NK|CD14+ Monocyte	1	1.0308	1.0308	1.1692	1.0769	0.8769	1	0.9692	0.7538
	8	9	5	11	13	9	11	9	11	GZMH+ CD8 T|CCR7+ Treg	1	1.125	0.625	1.375	1.625	1.125	1.375	1.125	1.375
	52	50	44	51	52	47	49	52	46	DC|GZMK+ CD8 T	1	0.9615	0.8462	0.9808	1	0.9038	0.9423	1	0.8846
	7	6	6	10	12	10	11	10	10	CCR7+ Treg|Mait	1	0.8571	0.8571	1.4286	1.7143	1.4286	1.5714	1.4286	1.4286
	17	15	15	15	16	16	13	11	16	Active B|GZMK+ CD4 T	1	0.8824	0.8824	0.8824	0.9412	0.9412	0.7647	0.6471	0.9412
	10	9	10	12	12	12	10	11	12	HLA_DR+ Treg|HLA_DR+ Treg	1	0.9	1	1.2	1.2	1.2	1	1.1	1.2
	87	77	78	80	76	72	70	56	67	pDC|CD14+ CD16+ Monocyte	1	0.8851	0.8966	0.9195	0.8736	0.8276	0.8046	0.6437	0.7701
	32	39	42	39	40	39	28	32	34	HLA_DR+ Treg|pDC	1	1.2188	1.3125	1.2188	1.25	1.2188	0.875	1	1.0625
	39	35	31	36	39	40	30	30	39	FCRL5+ B|pDC	1	0.8974	0.7949	0.9231	1	1.0256	0.7692	0.7692	1
	26	23	22	27	29	25	21	19	23	FCRL5+ B|GZMH+ CD4 T	1	0.8846	0.8462	1.0385	1.1154	0.9615	0.8077	0.7308	0.8846
	23	18	17	25	25	22	17	21	25	GZMH+ CD4 T|Naive B	1	0.7826	0.7391	1.087	1.087	0.9565	0.7391	0.913	1.087
	8	38	39	23	19	31	34	37	36	PC|DC	1	4.75	4.875	2.875	2.375	3.875	4.25	4.625	4.5
	32	34	29	34	35	32	32	28	36	HLA_DR+ Treg|NKT	1	1.0625	0.9062	1.0625	1.0938	1	1	0.875	1.125
	6	5	4	7	8	7	10	10	5	CD69+ Treg|Naive CD4 T	1	0.8333	0.6667	1.1667	1.3333	1.1667	1.6667	1.6667	0.8333
	20	23	17	24	26	20	23	19	21	NKT|CCR7+ Treg	1	1.15	0.85	1.2	1.3	1	1.15	0.95	1.05
	18	12	12	19	18	16	14	18	15	HLA_DR+ Treg|GZMK+ CD4 T	1	0.6667	0.6667	1.0556	1	0.8889	0.7778	1	0.8333
	58	45	55	58	57	40	41	39	33	CD14+ Monocyte|HLA_DR+ Treg	1	0.7759	0.9483	1	0.9828	0.6897	0.7069	0.6724	0.569
	22	17	15	19	22	20	15	17	23	GZMK+ CD8 T|Active B	1	0.7727	0.6818	0.8636	1	0.9091	0.6818	0.7727	1.0455
	8	12	0	6	8	9	18	21	21	γδT|HLA_DR+ Treg	1	1.5	0	0.75	1	1.125	2.25	2.625	2.625
	11	13	13	18	13	13	17	14	11	Naive CD8 T|GZMH+ CD8 T	1	1.1818	1.1818	1.6364	1.1818	1.1818	1.5455	1.2727	1
	5	3	0	4	6	4	13	10	12	CCR7+ Treg|γδT	1	0.6	0	0.8	1.2	0.8	2.6	2	2.4
	44	36	36	40	44	38	33	35	35	CD14+ Monocyte|Naive B	1	0.8182	0.8182	0.9091	1	0.8636	0.75	0.7955	0.7955
	2	22	17	11	11	24	15	21	21	GZMH+ CD8 T|PC	1	11	8.5	5.5	5.5	12	7.5	10.5	10.5
	49	41	41	51	49	42	47	40	36	CD16+ Monocyte|CD69+ Treg	1	0.8367	0.8367	1.0408	1	0.8571	0.9592	0.8163	0.7347
	114	104	103	113	104	85	105	91	87	CD16+ Monocyte|CD14+ Monocyte	1	0.9123	0.9035	0.9912	0.9123	0.7456	0.9211	0.7982	0.7632
	15	7	8	16	17	13	13	14	18	CCR6+ CD4 T|CTLA4+ Treg	1	0.4667	0.5333	1.0667	1.1333	0.8667	0.8667	0.9333	1.2
	1	8	10	4	3	7	8	11	12	PC|Naive CD8 T	1	8	10	4	3	7	8	11	12
	4	13	14	7	8	11	13	18	13	PC|Memory B	1	3.25	3.5	1.75	2	2.75	3.25	4.5	3.25
	16	12	14	18	20	18	12	16	12	CD69+ Treg|HLA_DR+ Treg	1	0.75	0.875	1.125	1.25	1.125	0.75	1	0.75
	18	17	13	19	16	15	20	17	15	Act CD4 T|GZMH+ CD8 T	1	0.9444	0.7222	1.0556	0.8889	0.8333	1.1111	0.9444	0.8333
	29	24	28	25	29	31	19	25	35	CTLA4+ Treg|pDC	1	0.8276	0.9655	0.8621	1	1.069	0.6552	0.8621	1.2069
	73	72	71	81	71	62	75	63	53	CD14+ CD16+ Monocyte|NK	1	0.9863	0.9726	1.1096	0.9726	0.8493	1.0274	0.863	0.726
	21	15	12	19	19	19	16	19	16	FCRL5+ B|Act CD8 T	1	0.7143	0.5714	0.9048	0.9048	0.9048	0.7619	0.9048	0.7619
	25	21	15	28	26	25	22	27	22	FCRL5+ B|Memory B	1	0.84	0.6	1.12	1.04	1	0.88	1.08	0.88
	23	18	16	25	27	24	21	20	23	Naive B|GZMH+ CD8 T	1	0.7826	0.6957	1.087	1.1739	1.0435	0.913	0.8696	1
	41	33	34	43	44	36	41	33	33	NK|GZMH+ CD8 T	1	0.8049	0.8293	1.0488	1.0732	0.878	1	0.8049	0.8049
	7	12	0	5	6	10	27	15	24	Mait|γδT	1	1.7143	0	0.7143	0.8571	1.4286	3.8571	2.1429	3.4286
	20	20	14	18	18	15	18	15	16	GZMH+ CD8 T|Act CD8 T	1	1	0.7	0.9	0.9	0.75	0.9	0.75	0.8
	15	25	0	14	19	20	43	26	40	γδT|NKT	1	1.6667	0	0.9333	1.2667	1.3333	2.8667	1.7333	2.6667
	5	6	0	4	7	5	17	17	14	γδT|CD69+ Treg	1	1.2	0	0.8	1.4	1	3.4	3.4	2.8
	14	12	17	16	19	21	19	16	12	Mait|Act CD4 T	1	0.8571	1.2143	1.1429	1.3571	1.5	1.3571	1.1429	0.8571
	11	12	0	9	14	11	33	27	42	γδT|pDC	1	1.0909	0	0.8182	1.2727	1	3	2.4545	3.8182
	29	24	28	25	29	31	19	25	35	pDC|CTLA4+ Treg	1	0.8276	0.9655	0.8621	1	1.069	0.6552	0.8621	1.2069
	2	9	15	6	10	13	9	12	14	Active B|PC	1	4.5	7.5	3	5	6.5	4.5	6	7
	23	15	20	21	24	23	22	15	20	Mait|GZMK+ CD8 T	1	0.6522	0.8696	0.913	1.0435	1	0.9565	0.6522	0.8696
	63	60	48	75	73	57	68	62	68	NKT|DC	1	0.9524	0.7619	1.1905	1.1587	0.9048	1.0794	0.9841	1.0794
	11	13	10	13	12	11	11	11	11	Active B|Naive CD4 T	1	1.1818	0.9091	1.1818	1.0909	1	1	1	1
	44	36	36	40	44	38	33	35	35	Naive B|CD14+ Monocyte	1	0.8182	0.8182	0.9091	1	0.8636	0.75	0.7955	0.7955
	31	24	25	27	32	32	24	25	29	pDC|Naive B	1	0.7742	0.8065	0.871	1.0323	1.0323	0.7742	0.8065	0.9355
	6	4	3	7	8	5	6	9	8	GZMK+ CD4 T|CCR7+ Treg	1	0.6667	0.5	1.1667	1.3333	0.8333	1	1.5	1.3333
	12	6	6	13	11	10	10	15	9	Act CD4 T|GZMK+ CD4 T	1	0.5	0.5	1.0833	0.9167	0.8333	0.8333	1.25	0.75
	41	32	29	38	34	28	35	30	26	CD14+ CD16+ Monocyte|Naive CD4 T	1	0.7805	0.7073	0.9268	0.8293	0.6829	0.8537	0.7317	0.6341
	6	12	0	4	7	7	22	17	19	GATA3+ CD8 T|γδT	1	2	0	0.6667	1.1667	1.1667	3.6667	2.8333	3.1667
	38	40	29	40	39	37	33	32	36	NKT|FCRL5+ B	1	1.0526	0.7632	1.0526	1.0263	0.9737	0.8684	0.8421	0.9474
	60	51	46	61	54	46	52	47	49	DC|GZMH+ CD4 T	1	0.85	0.7667	1.0167	0.9	0.7667	0.8667	0.7833	0.8167
	3	2	1	3	1	1	4	4	1	Naive CD4 T|Naive CD4 T	1	0.6667	0.3333	1	0.3333	0.3333	1.3333	1.3333	0.3333
	23	14	11	22	25	22	20	21	23	Naive B|Memory B	1	0.6087	0.4783	0.9565	1.087	0.9565	0.8696	0.913	1
	17	13	10	15	16	13	12	13	16	Naive B|Naive CD4 T	1	0.7647	0.5882	0.8824	0.9412	0.7647	0.7059	0.7647	0.9412
	51	39	41	46	46	42	38	37	43	Memory B|CD14+ Monocyte	1	0.7647	0.8039	0.902	0.902	0.8235	0.7451	0.7255	0.8431
	8	7	8	13	8	10	11	14	9	Naive CD4 T|HLA_DR+ Treg	1	0.875	1	1.625	1	1.25	1.375	1.75	1.125
	45	39	34	44	45	40	42	43	32	CD69+ Treg|DC	1	0.8667	0.7556	0.9778	1	0.8889	0.9333	0.9556	0.7111
	9	7	8	11	12	12	12	16	8	CD69+ Treg|Act CD4 T	1	0.7778	0.8889	1.2222	1.3333	1.3333	1.3333	1.7778	0.8889
	19	19	0	11	13	12	54	38	44	γδT|CD14+ Monocyte	1	1	0	0.5789	0.6842	0.6316	2.8421	2	2.3158
	23	21	22	21	23	26	21	19	19	HLA_DR+ Treg|Mait	1	0.913	0.9565	0.913	1	1.1304	0.913	0.8261	0.8261
	26	18	16	23	27	26	19	22	24	GZMK+ CD8 T|Naive B	1	0.6923	0.6154	0.8846	1.0385	1	0.7308	0.8462	0.9231
	4	33	31	18	16	32	28	30	36	PC|NK	1	8.25	7.75	4.5	4	8	7	7.5	9
	6	4	4	6	6	5	6	9	4	Act CD4 T|Act CD4 T	1	0.6667	0.6667	1	1	0.8333	1	1.5	0.6667
	49	39	46	49	40	38	51	38	37	CD14+ CD16+ Monocyte|Act CD8 T	1	0.7959	0.9388	1	0.8163	0.7755	1.0408	0.7755	0.7551
	10	7	9	11	15	12	13	11	13	CCR7+ Treg|Memory B	1	0.7	0.9	1.1	1.5	1.2	1.3	1.1	1.3
	34	26	26	33	33	30	28	24	35	CCR6+ CD4 T|pDC	1	0.7647	0.7647	0.9706	0.9706	0.8824	0.8235	0.7059	1.0294
	20	17	17	22	22	20	16	16	18	GZMH+ CD4 T|Active B	1	0.85	0.85	1.1	1.1	1	0.8	0.8	0.9
	11	14	10	12	12	11	13	15	10	Naive CD8 T|GZMK+ CD8 T	1	1.2727	0.9091	1.0909	1.0909	1	1.1818	1.3636	0.9091
	31	34	30	36	40	37	36	33	32	NK|Naive B	1	1.0968	0.9677	1.1613	1.2903	1.1935	1.1613	1.0645	1.0323
	4	16	13	9	7	14	10	19	14	PC|CCR6+ CD4 T	1	4	3.25	2.25	1.75	3.5	2.5	4.75	3.5
	8	6	6	10	8	7	10	11	6	Act CD4 T|Naive CD4 T	1	0.75	0.75	1.25	1	0.875	1.25	1.375	0.75
	48	39	44	51	44	36	41	38	31	CD14+ Monocyte|GZMK+ CD4 T	1	0.8125	0.9167	1.0625	0.9167	0.75	0.8542	0.7917	0.6458
	50	46	48	50	50	39	44	48	36	GZMK+ CD8 T|CD14+ Monocyte	1	0.92	0.96	1	1	0.78	0.88	0.96	0.72
	16	20	15	15	19	18	21	19	15	GATA3+ CD8 T|GZMK+ CD8 T	1	1.25	0.9375	0.9375	1.1875	1.125	1.3125	1.1875	0.9375
	1	12	11	7	5	13	13	18	10	GZMK+ CD4 T|PC	1	12	11	7	5	13	13	18	10
	36	32	31	37	36	33	31	27	28	NK|Act CD8 T	1	0.8889	0.8611	1.0278	1	0.9167	0.8611	0.75	0.7778
	36	31	28	38	37	33	30	27	31	NK|GZMH+ CD4 T	1	0.8611	0.7778	1.0556	1.0278	0.9167	0.8333	0.75	0.8611
	5	5	0	0	3	5	16	10	11	γδT|γδT	1	1	0	0	0.6	1	3.2	2	2.2
	57	46	44	47	49	49	49	41	49	CD16+ Monocyte|Memory B	1	0.807	0.7719	0.8246	0.8596	0.8596	0.8596	0.7193	0.8596
	47	42	40	48	46	42	49	45	40	CCR6+ CD4 T|DC	1	0.8936	0.8511	1.0213	0.9787	0.8936	1.0426	0.9574	0.8511
	8	7	8	13	8	10	11	14	9	HLA_DR+ Treg|Naive CD4 T	1	0.875	1	1.625	1	1.25	1.375	1.75	1.125
	15	7	8	16	17	13	13	14	18	CTLA4+ Treg|CCR6+ CD4 T	1	0.4667	0.5333	1.0667	1.1333	0.8667	0.8667	0.9333	1.2
	21	17	14	20	22	19	18	21	17	CD69+ Treg|FCRL5+ B	1	0.8095	0.6667	0.9524	1.0476	0.9048	0.8571	1	0.8095
	41	33	34	43	44	36	41	33	33	GZMH+ CD8 T|NK	1	0.8049	0.8293	1.0488	1.0732	0.878	1	0.8049	0.8049
	8	10	8	10	10	7	12	11	8	CCR6+ CD4 T|Naive CD8 T	1	1.25	1	1.25	1.25	0.875	1.5	1.375	1
	36	34	27	39	35	35	38	32	38	NKT|Memory B	1	0.9444	0.75	1.0833	0.9722	0.9722	1.0556	0.8889	1.0556
	30	23	29	30	28	28	27	19	29	Act CD8 T|pDC	1	0.7667	0.9667	1	0.9333	0.9333	0.9	0.6333	0.9667
	23	28	20	29	24	22	25	20	21	NKT|Naive CD4 T	1	1.2174	0.8696	1.2609	1.0435	0.9565	1.087	0.8696	0.913
	19	17	18	20	20	21	16	17	18	Naive B|HLA_DR+ Treg	1	0.8947	0.9474	1.0526	1.0526	1.1053	0.8421	0.8947	0.9474
	5	4	0	3	6	7	16	12	10	γδT|Naive CD8 T	1	0.8	0	0.6	1.2	1.4	3.2	2.4	2
	6	12	0	6	7	8	19	13	17	GZMH+ CD4 T|γδT	1	2	0	1	1.1667	1.3333	3.1667	2.1667	2.8333
	22	14	18	22	25	23	18	19	20	Naive B|Mait	1	0.6364	0.8182	1	1.1364	1.0455	0.8182	0.8636	0.9091
	40	34	32	38	39	38	34	35	35	DC|Naive B	1	0.85	0.8	0.95	0.975	0.95	0.85	0.875	0.875
	46	37	33	45	40	40	45	37	39	DC|Act CD8 T	1	0.8043	0.7174	0.9783	0.8696	0.8696	0.9783	0.8043	0.8478
	22	13	18	17	23	21	16	15	18	Active B|Mait	1	0.5909	0.8182	0.7727	1.0455	0.9545	0.7273	0.6818	0.8182
	88	81	82	85	83	76	77	60	77	pDC|CD16+ Monocyte	1	0.9205	0.9318	0.9659	0.9432	0.8636	0.875	0.6818	0.875
	52	40	44	52	48	43	43	46	32	Act CD4 T|CD14+ Monocyte	1	0.7692	0.8462	1	0.9231	0.8269	0.8269	0.8846	0.6154
	16	10	12	18	19	17	15	12	15	Mait|Act CD8 T	1	0.625	0.75	1.125	1.1875	1.0625	0.9375	0.75	0.9375
	4	3	4	4	8	6	6	7	4	CD69+ Treg|CD69+ Treg	1	0.75	1	1	2	1.5	1.5	1.75	1
	17	13	14	19	21	16	13	20	13	Act CD4 T|HLA_DR+ Treg	1	0.7647	0.8235	1.1176	1.2353	0.9412	0.7647	1.1765	0.7647
	20	15	13	15	21	18	15	15	18	Naive B|Act CD8 T	1	0.75	0.65	0.75	1.05	0.9	0.75	0.75	0.9
	26	21	15	26	26	21	21	22	18	CCR6+ CD4 T|FCRL5+ B	1	0.8077	0.5769	1	1	0.8077	0.8077	0.8462	0.6923
	11	9	8	16	15	11	14	12	10	GZMH+ CD4 T|CD69+ Treg	1	0.8182	0.7273	1.4545	1.3636	1	1.2727	1.0909	0.9091
	4	35	31	16	17	30	22	30	33	NKT|PC	1	8.75	7.75	4	4.25	7.5	5.5	7.5	8.25
	20	18	14	22	21	19	21	16	18	GZMH+ CD4 T|GZMH+ CD8 T	1	0.9	0.7	1.1	1.05	0.95	1.05	0.8	0.9
	41	34	42	40	37	45	33	26	35	pDC|Mait	1	0.8293	1.0244	0.9756	0.9024	1.0976	0.8049	0.6341	0.8537
	11	61	61	35	31	43	48	46	44	PC|CD14+ CD16+ Monocyte	1	5.5455	5.5455	3.1818	2.8182	3.9091	4.3636	4.1818	4
	59	52	42	65	62	51	58	45	50	DC|GZMH+ CD8 T	1	0.8814	0.7119	1.1017	1.0508	0.8644	0.9831	0.7627	0.8475
	29	23	30	30	25	21	28	26	17	CD14+ Monocyte|Naive CD8 T	1	0.7931	1.0345	1.0345	0.8621	0.7241	0.9655	0.8966	0.5862
	104	100	98	101	95	80	92	78	73	CD14+ Monocyte|DC	1	0.9615	0.9423	0.9712	0.9135	0.7692	0.8846	0.75	0.7019
	7	7	3	7	8	6	6	5	6	Act CD8 T|Act CD8 T	1	1	0.4286	1	1.1429	0.8571	0.8571	0.7143	0.8571
	48	36	42	50	42	34	43	36	31	CD14+ Monocyte|Act CD8 T	1	0.75	0.875	1.0417	0.875	0.7083	0.8958	0.75	0.6458
	14	11	12	12	15	14	12	14	13	Active B|CD69+ Treg	1	0.7857	0.8571	0.8571	1.0714	1	0.8571	1	0.9286
	14	12	11	12	14	12	15	15	9	FCRL5+ B|Naive CD8 T	1	0.8571	0.7857	0.8571	1	0.8571	1.0714	1.0714	0.6429
	8	14	0	9	10	13	27	17	19	γδT|GZMH+ CD8 T	1	1.75	0	1.125	1.25	1.625	3.375	2.125	2.375
	26	13	19	24	25	20	19	23	23	CTLA4+ Treg|FCRL5+ B	1	0.5	0.7308	0.9231	0.9615	0.7692	0.7308	0.8846	0.8846
	10	11	9	12	11	11	7	9	8	GZMK+ CD8 T|GZMK+ CD8 T	1	1.1	0.9	1.2	1.1	1.1	0.7	0.9	0.8
	35	33	29	32	33	32	35	27	34	NKT|GZMH+ CD4 T	1	0.9429	0.8286	0.9143	0.9429	0.9143	1	0.7714	0.9714
	6	4	3	7	6	5	7	9	5	GZMK+ CD4 T|Naive CD4 T	1	0.6667	0.5	1.1667	1	0.8333	1.1667	1.5	0.8333
	10	7	9	11	15	12	13	11	13	Memory B|CCR7+ Treg	1	0.7	0.9	1.1	1.5	1.2	1.3	1.1	1.3
	53	33	41	42	42	38	36	38	41	CTLA4+ Treg|DC	1	0.6226	0.7736	0.7925	0.7925	0.717	0.6792	0.717	0.7736
	11	7	9	16	14	12	12	12	13	CD69+ Treg|CTLA4+ Treg	1	0.6364	0.8182	1.4545	1.2727	1.0909	1.0909	1.0909	1.1818
	18	12	12	19	18	16	14	18	15	GZMK+ CD4 T|HLA_DR+ Treg	1	0.6667	0.6667	1.0556	1	0.8889	0.7778	1	0.8333
	1	17	18	12	10	20	15	27	20	PC|HLA_DR+ Treg	1	17	18	12	10	20	15	27	20
	25	19	14	22	23	23	15	19	23	Active B|FCRL5+ B	1	0.76	0.56	0.88	0.92	0.92	0.6	0.76	0.92
	1	12	10	6	4	12	9	16	15	Act CD8 T|PC	1	12	10	6	4	12	9	16	15
	7	4	2	6	7	6	7	8	6	CCR6+ CD4 T|CCR6+ CD4 T	1	0.5714	0.2857	0.8571	1	0.8571	1	1.1429	0.8571
	15	13	11	14	13	11	13	12	14	Naive CD8 T|Naive B	1	0.8667	0.7333	0.9333	0.8667	0.7333	0.8667	0.8	0.9333
	63	36	56	51	42	47	39	38	43	CTLA4+ Treg|CD14+ CD16+ Monocyte	1	0.5714	0.8889	0.8095	0.6667	0.746	0.619	0.6032	0.6825
	54	45	44	61	47	40	52	42	39	CD16+ Monocyte|GZMK+ CD4 T	1	0.8333	0.8148	1.1296	0.8704	0.7407	0.963	0.7778	0.7222
	5	4	2	4	2	2	6	6	7	Naive CD4 T|CCR7+ Treg	1	0.8	0.4	0.8	0.4	0.4	1.2	1.2	1.4
	1	15	16	12	11	22	10	21	19	PC|Mait	1	15	16	12	11	22	10	21	19
	37	39	32	34	36	34	37	29	35	NKT|GATA3+ CD8 T	1	1.0541	0.8649	0.9189	0.973	0.9189	1	0.7838	0.9459
	8	7	9	10	11	7	11	10	7	CTLA4+ Treg|Naive CD8 T	1	0.875	1.125	1.25	1.375	0.875	1.375	1.25	0.875
	21	12	13	18	23	19	15	20	16	HLA_DR+ Treg|CCR6+ CD4 T	1	0.5714	0.619	0.8571	1.0952	0.9048	0.7143	0.9524	0.7619
	11	9	11	13	12	10	14	13	10	Naive CD8 T|Mait	1	0.8182	1	1.1818	1.0909	0.9091	1.2727	1.1818	0.9091
	2	17	11	11	10	14	13	21	19	FCRL5+ B|PC	1	8.5	5.5	5.5	5	7	6.5	10.5	9.5
	10	9	11	12	11	10	16	13	11	Naive CD8 T|Memory B	1	0.9	1.1	1.2	1.1	1	1.6	1.3	1.1
	18	17	13	19	16	15	20	17	15	GZMH+ CD8 T|Act CD4 T	1	0.9444	0.7222	1.0556	0.8889	0.8333	1.1111	0.9444	0.8333
	8	7	4	10	7	6	10	11	6	CCR6+ CD4 T|Naive CD4 T	1	0.875	0.5	1.25	0.875	0.75	1.25	1.375	0.75
	23	21	17	19	20	18	23	18	16	GZMH+ CD8 T|GATA3+ CD8 T	1	0.913	0.7391	0.8261	0.8696	0.7826	1	0.7826	0.6957
	11	15	0	8	8	10	24	18	19	γδT|GZMK+ CD8 T	1	1.3636	0	0.7273	0.7273	0.9091	2.1818	1.6364	1.7273
	15	14	10	18	17	13	15	17	14	FCRL5+ B|Naive CD4 T	1	0.9333	0.6667	1.2	1.1333	0.8667	1	1.1333	0.9333
	21	12	13	18	23	19	15	20	16	CCR6+ CD4 T|HLA_DR+ Treg	1	0.5714	0.619	0.8571	1.0952	0.9048	0.7143	0.9524	0.7619
	15	7	4	12	12	11	11	14	10	GZMK+ CD4 T|CCR6+ CD4 T	1	0.4667	0.2667	0.8	0.8	0.7333	0.7333	0.9333	0.6667
	56	50	51	56	52	46	51	52	44	GZMK+ CD8 T|CD14+ CD16+ Monocyte	1	0.8929	0.9107	1	0.9286	0.8214	0.9107	0.9286	0.7857
	12	8	6	10	13	12	10	10	11	Naive B|Naive B	1	0.6667	0.5	0.8333	1.0833	1	0.8333	0.8333	0.9167
	5	5	0	4	6	6	16	16	18	Act CD4 T|γδT	1	1	0	0.8	1.2	1.2	3.2	3.2	3.6
	32	30	28	35	30	29	31	25	31	NKT|GZMK+ CD4 T	1	0.9375	0.875	1.0938	0.9375	0.9062	0.9688	0.7812	0.9688
	21	21	18	25	20	17	18	20	19	Naive CD4 T|pDC	1	1	0.8571	1.1905	0.9524	0.8095	0.8571	0.9524	0.9048
	36	22	30	25	32	32	28	25	31	NK|CTLA4+ Treg	1	0.6111	0.8333	0.6944	0.8889	0.8889	0.7778	0.6944	0.8611
	15	12	12	12	17	16	11	11	13	Active B|Act CD8 T	1	0.8	0.8	0.8	1.1333	1.0667	0.7333	0.7333	0.8667
	1	13	0	2	4	8	20	23	24	PC|γδT	1	13	0	2	4	8	20	23	24
	19	11	10	20	18	19	14	16	18	Active B|Memory B	1	0.5789	0.5263	1.0526	0.9474	1	0.7368	0.8421	0.9474
	7	9	0	6	7	11	19	13	17	γδT|Act CD8 T	1	1.2857	0	0.8571	1	1.5714	2.7143	1.8571	2.4286
	55	45	45	55	48	46	50	49	40	Act CD4 T|CD14+ CD16+ Monocyte	1	0.8182	0.8182	1	0.8727	0.8364	0.9091	0.8909	0.7273
	81	73	72	71	69	61	59	48	61	CD14+ Monocyte|pDC	1	0.9012	0.8889	0.8765	0.8519	0.7531	0.7284	0.5926	0.7531
	14	13	11	17	13	13	13	14	12	Act CD4 T|GZMH+ CD4 T	1	0.9286	0.7857	1.2143	0.9286	0.9286	0.9286	1	0.8571
	56	51	46	68	54	50	52	47	44	CD16+ Monocyte|GZMH+ CD4 T	1	0.9107	0.8214	1.2143	0.9643	0.8929	0.9286	0.8393	0.7857
	61	52	47	54	53	45	46	44	32	GATA3+ CD8 T|CD14+ Monocyte	1	0.8525	0.7705	0.8852	0.8689	0.7377	0.7541	0.7213	0.5246
	11	61	61	35	31	43	48	46	44	CD14+ CD16+ Monocyte|PC	1	5.5455	5.5455	3.1818	2.8182	3.9091	4.3636	4.1818	4
	71	57	48	61	58	53	59	51	45	GATA3+ CD8 T|CD16+ Monocyte	1	0.8028	0.6761	0.8592	0.8169	0.7465	0.831	0.7183	0.6338
	8	9	8	10	10	8	12	11	7	Act CD4 T|Naive CD8 T	1	1.125	1	1.25	1.25	1	1.5	1.375	0.875
	8	8	6	9	9	8	7	6	8	GZMH+ CD4 T|GZMH+ CD4 T	1	1	0.75	1.125	1.125	1	0.875	0.75	1
	4	33	31	18	16	32	28	30	36	NK|PC	1	8.25	7.75	4.5	4	8	7	7.5	9
	23	16	15	20	21	18	18	19	18	GZMK+ CD4 T|FCRL5+ B	1	0.6957	0.6522	0.8696	0.913	0.7826	0.7826	0.8261	0.7826
	14	15	9	15	15	14	13	13	13	GZMK+ CD8 T|GZMK+ CD4 T	1	1.0714	0.6429	1.0714	1.0714	1	0.9286	0.9286	0.9286
	16	10	12	18	19	17	15	12	15	Act CD8 T|Mait	1	0.625	0.75	1.125	1.1875	1.0625	0.9375	0.75	0.9375
	12	8	7	11	15	12	13	15	9	CD69+ Treg|CCR6+ CD4 T	1	0.6667	0.5833	0.9167	1.25	1	1.0833	1.25	0.75
	5	5	4	6	11	8	8	9	8	CD69+ Treg|CCR7+ Treg	1	1	0.8	1.2	2.2	1.6	1.6	1.8	1.6
	8	7	8	7	9	6	9	10	7	GZMK+ CD4 T|Naive CD8 T	1	0.875	1	0.875	1.125	0.75	1.125	1.25	0.875
	15	15	12	15	16	17	16	18	15	Act CD4 T|GZMK+ CD8 T	1	1	0.8	1	1.0667	1.1333	1.0667	1.2	1
	18	14	15	17	18	15	13	13	15	HLA_DR+ Treg|Active B	1	0.7778	0.8333	0.9444	1	0.8333	0.7222	0.7222	0.8333
	29	21	22	23	26	25	26	17	21	Mait|GZMH+ CD8 T	1	0.7241	0.7586	0.7931	0.8966	0.8621	0.8966	0.5862	0.7241
	6	4	6	10	9	6	8	11	8	CTLA4+ Treg|Naive CD4 T	1	0.6667	1	1.6667	1.5	1	1.3333	1.8333	1.3333
	63	50	43	53	55	52	54	49	39	GATA3+ CD8 T|DC	1	0.7937	0.6825	0.8413	0.873	0.8254	0.8571	0.7778	0.619
	20	9	13	19	20	19	12	14	21	CTLA4+ Treg|HLA_DR+ Treg	1	0.45	0.65	0.95	1	0.95	0.6	0.7	1.05
	44	40	34	49	41	42	45	40	38	GZMK+ CD4 T|DC	1	0.9091	0.7727	1.1136	0.9318	0.9545	1.0227	0.9091	0.8636
	47	39	40	41	47	41	40	39	40	Naive B|CD14+ CD16+ Monocyte	1	0.8298	0.8511	0.8723	1	0.8723	0.8511	0.8298	0.8511
	4	16	13	9	7	14	10	19	14	CCR6+ CD4 T|PC	1	4	3.25	2.25	1.75	3.5	2.5	4.75	3.5
	21	13	15	14	16	17	16	13	18	GZMH+ CD8 T|CTLA4+ Treg	1	0.619	0.7143	0.6667	0.7619	0.8095	0.7619	0.619	0.8571
	66	65	66	73	72	56	59	55	53	CD14+ Monocyte|NKT	1	0.9848	1	1.1061	1.0909	0.8485	0.8939	0.8333	0.803
	26	17	20	26	31	25	23	23	22	FCRL5+ B|Mait	1	0.6538	0.7692	1	1.1923	0.9615	0.8846	0.8846	0.8462
	29	25	26	32	31	32	27	19	28	GZMK+ CD4 T|pDC	1	0.8621	0.8966	1.1034	1.069	1.1034	0.931	0.6552	0.9655
	13	9	6	16	13	13	12	13	13	CD69+ Treg|Act CD8 T	1	0.6923	0.4615	1.2308	1	1	0.9231	1	1
	8	38	39	23	19	31	34	37	36	DC|PC	1	4.75	4.875	2.875	2.375	3.875	4.25	4.625	4.5
	23	15	20	21	24	23	22	15	20	GZMK+ CD8 T|Mait	1	0.6522	0.8696	0.913	1.0435	1	0.9565	0.6522	0.8696
	19	20	15	17	19	17	16	15	13	GATA3+ CD8 T|GZMH+ CD4 T	1	1.0526	0.7895	0.8947	1	0.8947	0.8421	0.7895	0.6842
	59	50	49	63	52	46	51	43	40	CD14+ CD16+ Monocyte|GZMH+ CD4 T	1	0.8475	0.8305	1.0678	0.8814	0.7797	0.8644	0.7288	0.678
	22	19	17	26	24	23	23	24	24	GZMK+ CD8 T|Memory B	1	0.8636	0.7727	1.1818	1.0909	1.0455	1.0455	1.0909	1.0909
	61	55	46	64	55	47	59	48	45	GZMH+ CD8 T|CD14+ CD16+ Monocyte	1	0.9016	0.7541	1.0492	0.9016	0.7705	0.9672	0.7869	0.7377
	8	7	4	10	7	6	10	11	6	Naive CD4 T|CCR6+ CD4 T	1	0.875	0.5	1.25	0.875	0.75	1.25	1.375	0.75
	55	45	45	55	48	46	50	49	40	CD14+ CD16+ Monocyte|Act CD4 T	1	0.8182	0.8182	1	0.8727	0.8364	0.9091	0.8909	0.7273
	12	8	7	14	13	12	13	17	10	Act CD4 T|CCR6+ CD4 T	1	0.6667	0.5833	1.1667	1.0833	1	1.0833	1.4167	0.8333
	7	6	3	8	10	7	9	9	8	CCR6+ CD4 T|CCR7+ Treg	1	0.8571	0.4286	1.1429	1.4286	1	1.2857	1.2857	1.1429
	41	32	29	38	34	28	35	30	26	Naive CD4 T|CD14+ CD16+ Monocyte	1	0.7805	0.7073	0.9268	0.8293	0.6829	0.8537	0.7317	0.6341
	2	17	11	11	10	14	13	21	19	PC|FCRL5+ B	1	8.5	5.5	5.5	5	7	6.5	10.5	9.5
	39	31	28	34	33	28	36	24	35	NKT|CCR6+ CD4 T	1	0.7949	0.7179	0.8718	0.8462	0.7179	0.9231	0.6154	0.8974
	32	39	42	39	40	39	28	32	34	pDC|HLA_DR+ Treg	1	1.2188	1.3125	1.2188	1.25	1.2188	0.875	1	1.0625
	33	27	21	33	28	25	32	30	24	Naive CD4 T|DC	1	0.8182	0.6364	1	0.8485	0.7576	0.9697	0.9091	0.7273
	17	14	9	16	15	16	10	14	13	FCRL5+ B|FCRL5+ B	1	0.8235	0.5294	0.9412	0.8824	0.9412	0.5882	0.8235	0.7647
	5	6	6	6	12	5	8	8	13	CTLA4+ Treg|CCR7+ Treg	1	1.2	1.2	1.2	2.4	1	1.6	1.6	2.6
	57	43	43	57	49	47	54	50	47	Act CD4 T|CD16+ Monocyte	1	0.7544	0.7544	1	0.8596	0.8246	0.9474	0.8772	0.8246
	11	8	8	8	11	10	10	7	10	CCR7+ Treg|Active B	1	0.7273	0.7273	0.7273	1	0.9091	0.9091	0.6364	0.9091
	5	5	6	6	5	5	9	8	6	Naive CD4 T|Naive CD8 T	1	1	1.2	1.2	1	1	1.8	1.6	1.2
	24	23	0	12	16	17	64	44	54	γδT|CD14+ CD16+ Monocyte	1	0.9583	0	0.5	0.6667	0.7083	2.6667	1.8333	2.25
	8	7	8	7	9	6	9	10	7	Naive CD8 T|GZMK+ CD4 T	1	0.875	1	0.875	1.125	0.75	1.125	1.25	0.875
	30	32	28	32	30	30	30	24	31	NKT|Act CD4 T	1	1.0667	0.9333	1.0667	1	1	1	0.8	1.0333
	36	27	25	35	32	24	29	30	20	CD14+ Monocyte|Naive CD4 T	1	0.75	0.6944	0.9722	0.8889	0.6667	0.8056	0.8333	0.5556
	35	33	29	32	33	32	35	27	34	GZMH+ CD4 T|NKT	1	0.9429	0.8286	0.9143	0.9429	0.9143	1	0.7714	0.9714
	4	15	18	10	13	15	8	18	19	CTLA4+ Treg|PC	1	3.75	4.5	2.5	3.25	3.75	2	4.5	4.75
	20	9	13	19	20	19	12	14	21	HLA_DR+ Treg|CTLA4+ Treg	1	0.45	0.65	0.95	1	0.95	0.6	0.7	1.05
	21	18	16	19	22	19	22	19	20	GATA3+ CD8 T|Memory B	1	0.8571	0.7619	0.9048	1.0476	0.9048	1.0476	0.9048	0.9524
	9	11	11	10	11	11	10	10	9	Active B|Naive CD8 T	1	1.2222	1.2222	1.1111	1.2222	1.2222	1.1111	1.1111	1
	21	17	14	20	22	19	18	21	17	FCRL5+ B|CD69+ Treg	1	0.8095	0.6667	0.9524	1.0476	0.9048	0.8571	1	0.8095
	53	33	41	42	42	38	36	38	41	DC|CTLA4+ Treg	1	0.6226	0.7736	0.7925	0.7925	0.717	0.6792	0.717	0.7736
	15	14	10	18	17	13	15	17	14	Naive CD4 T|FCRL5+ B	1	0.9333	0.6667	1.2	1.1333	0.8667	1	1.1333	0.9333
	18	17	16	15	20	18	13	15	15	Active B|GATA3+ CD8 T	1	0.9444	0.8889	0.8333	1.1111	1	0.7222	0.8333	0.8333
	1	13	0	2	4	8	20	23	24	γδT|PC	1	13	0	2	4	8	20	23	24
	63	61	52	72	69	59	69	59	55	NK|DC	1	0.9683	0.8254	1.1429	1.0952	0.9365	1.0952	0.9365	0.873
	8	10	5	5	9	9	10	10	8	GATA3+ CD8 T|GATA3+ CD8 T	1	1.25	0.625	0.625	1.125	1.125	1.25	1.25	1
	22	22	17	26	24	21	23	21	20	GZMH+ CD8 T|GZMK+ CD8 T	1	1	0.7727	1.1818	1.0909	0.9545	1.0455	0.9545	0.9091
	17	12	11	14	13	16	11	11	14	CTLA4+ Treg|GZMH+ CD4 T	1	0.7059	0.6471	0.8235	0.7647	0.9412	0.6471	0.6471	0.8235
	11	13	10	13	12	11	11	11	11	Naive CD4 T|Active B	1	1.1818	0.9091	1.1818	1.0909	1	1	1	1
	18	15	13	20	14	14	19	13	12	GZMK+ CD4 T|GZMH+ CD8 T	1	0.8333	0.7222	1.1111	0.7778	0.7778	1.0556	0.7222	0.6667
	18	13	14	18	21	16	19	16	15	Mait|CCR6+ CD4 T	1	0.7222	0.7778	1	1.1667	0.8889	1.0556	0.8889	0.8333
	40	35	32	36	37	35	42	30	38	NKT|GZMH+ CD8 T	1	0.875	0.8	0.9	0.925	0.875	1.05	0.75	0.95
	12	11	6	12	13	11	11	14	10	Act CD4 T|Act CD8 T	1	0.9167	0.5	1	1.0833	0.9167	0.9167	1.1667	0.8333
	8	52	56	28	27	38	31	37	39	PC|CD14+ Monocyte	1	6.5	7	3.5	3.375	4.75	3.875	4.625	4.875
	6	12	0	6	7	8	19	13	17	γδT|GZMH+ CD4 T	1	2	0	1	1.1667	1.3333	3.1667	2.1667	2.8333
	1	11	11	6	6	13	9	19	14	Act CD4 T|PC	1	11	11	6	6	13	9	19	14
	36	29	33	36	42	33	38	29	33	CD14+ CD16+ Monocyte|CCR7+ Treg	1	0.8056	0.9167	1	1.1667	0.9167	1.0556	0.8056	0.9167
	15	13	11	14	13	11	13	12	14	Naive B|Naive CD8 T	1	0.8667	0.7333	0.9333	0.8667	0.7333	0.8667	0.8	0.9333
	56	34	50	55	38	47	41	39	46	CD16+ Monocyte|CTLA4+ Treg	1	0.6071	0.8929	0.9821	0.6786	0.8393	0.7321	0.6964	0.8214
	43	32	29	43	33	30	38	34	33	Naive CD4 T|CD16+ Monocyte	1	0.7442	0.6744	1	0.7674	0.6977	0.8837	0.7907	0.7674
	27	22	24	24	28	25	18	19	27	pDC|Active B	1	0.8148	0.8889	0.8889	1.037	0.9259	0.6667	0.7037	1
	65	53	52	60	53	50	44	46	53	FCRL5+ B|CD14+ CD16+ Monocyte	1	0.8154	0.8	0.9231	0.8154	0.7692	0.6769	0.7077	0.8154
	6	12	0	4	7	7	22	17	19	γδT|GATA3+ CD8 T	1	2	0	0.6667	1.1667	1.1667	3.6667	2.8333	3.1667
	8	8	9	9	12	10	11	13	12	CCR7+ Treg|HLA_DR+ Treg	1	1	1.125	1.125	1.5	1.25	1.375	1.625	1.5
	10	11	9	17	12	9	10	9	8	GZMH+ CD4 T|Naive CD4 T	1	1.1	0.9	1.7	1.2	0.9	1	0.9	0.8
	15	13	14	17	14	13	13	15	13	GZMH+ CD4 T|HLA_DR+ Treg	1	0.8667	0.9333	1.1333	0.9333	0.8667	0.8667	1	0.8667
	67	57	53	65	57	55	47	48	55	FCRL5+ B|CD16+ Monocyte	1	0.8507	0.791	0.9701	0.8507	0.8209	0.7015	0.7164	0.8209
	53	39	49	50	45	38	45	40	34	CCR6+ CD4 T|CD14+ Monocyte	1	0.7358	0.9245	0.9434	0.8491	0.717	0.8491	0.7547	0.6415
	15	25	0	14	19	20	43	26	40	NKT|γδT	1	1.6667	0	0.9333	1.2667	1.3333	2.8667	1.7333	2.6667
	40	35	31	40	39	36	36	31	34	GZMK+ CD8 T|NK	1	0.875	0.775	1	0.975	0.9	0.9	0.775	0.85
	55	48	49	60	54	43	45	46	36	GZMH+ CD4 T|CD14+ Monocyte	1	0.8727	0.8909	1.0909	0.9818	0.7818	0.8182	0.8364	0.6545
	8	8	7	9	10	9	11	10	7	Naive CD8 T|Act CD8 T	1	1	0.875	1.125	1.25	1.125	1.375	1.25	0.875
	31	34	30	36	40	37	36	33	32	Naive B|NK	1	1.0968	0.9677	1.1613	1.2903	1.1935	1.1613	1.0645	1.0323
	18	14	15	17	18	15	13	13	15	Active B|HLA_DR+ Treg	1	0.7778	0.8333	0.9444	1	0.8333	0.7222	0.7222	0.8333
	15	9	12	10	16	14	13	14	14	Active B|CTLA4+ Treg	1	0.6	0.8	0.6667	1.0667	0.9333	0.8667	0.9333	0.9333
	1	12	11	7	5	13	13	18	10	PC|GZMK+ CD4 T	1	12	11	7	5	13	13	18	10
	31	29	28	33	31	32	25	29	32	Act CD4 T|pDC	1	0.9355	0.9032	1.0645	1	1.0323	0.8065	0.9355	1.0323
	26	22	17	26	29	27	21	25	26	FCRL5+ B|Naive B	1	0.8462	0.6538	1	1.1154	1.0385	0.8077	0.9615	1
	108	97	101	107	94	76	103	87	62	CD14+ CD16+ Monocyte|CD14+ Monocyte	1	0.8981	0.9352	0.9907	0.8704	0.7037	0.9537	0.8056	0.5741
	3	4	0	3	4	4	14	12	9	γδT|Naive CD4 T	1	1.3333	0	1	1.3333	1.3333	4.6667	4	3
	8	11	0	7	7	9	27	21	28	γδT|Memory B	1	1.375	0	0.875	0.875	1.125	3.375	2.625	3.5
	18	13	14	16	17	17	21	17	17	CD69+ Treg|Memory B	1	0.7222	0.7778	0.8889	0.9444	0.9444	1.1667	0.9444	0.9444
	59	53	55	61	58	47	45	43	45	HLA_DR+ Treg|DC	1	0.8983	0.9322	1.0339	0.9831	0.7966	0.7627	0.7288	0.7627
	48	39	44	51	44	36	41	38	31	GZMK+ CD4 T|CD14+ Monocyte	1	0.8125	0.9167	1.0625	0.9167	0.75	0.8542	0.7917	0.6458
	24	25	26	29	26	25	30	22	23	NKT|Naive CD8 T	1	1.0417	1.0833	1.2083	1.0833	1.0417	1.25	0.9167	0.9583
	48	36	42	50	42	34	43	36	31	Act CD8 T|CD14+ Monocyte	1	0.75	0.875	1.0417	0.875	0.7083	0.8958	0.75	0.6458
	23	18	17	25	25	22	17	21	25	Naive B|GZMH+ CD4 T	1	0.7826	0.7391	1.087	1.087	0.9565	0.7391	0.913	1.087
	22	19	17	26	24	23	23	24	24	Memory B|GZMK+ CD8 T	1	0.8636	0.7727	1.1818	1.0909	1.0455	1.0455	1.0909	1.0909
	32	24	26	30	35	31	31	28	32	CCR7+ Treg|DC	1	0.75	0.8125	0.9375	1.0938	0.9688	0.9688	0.875	1
	5	6	5	7	10	8	9	10	8	CCR7+ Treg|Act CD4 T	1	1.2	1	1.4	2	1.6	1.8	2	1.6
	18	17	16	15	20	18	13	15	15	GATA3+ CD8 T|Active B	1	0.9444	0.8889	0.8333	1.1111	1	0.7222	0.8333	0.8333
	11	5	5	11	11	12	11	14	9	GZMK+ CD4 T|CD69+ Treg	1	0.4545	0.4545	1	1	1.0909	1	1.2727	0.8182
	21	14	12	17	17	13	14	12	14	CCR6+ CD4 T|GZMH+ CD4 T	1	0.6667	0.5714	0.8095	0.8095	0.619	0.6667	0.5714	0.6667
	5	7	0	4	4	5	18	13	17	GZMK+ CD4 T|γδT	1	1.4	0	0.8	0.8	1	3.6	2.6	3.4
	32	24	26	30	35	31	31	28	32	DC|CCR7+ Treg	1	0.75	0.8125	0.9375	1.0938	0.9688	0.9688	0.875	1
	61	52	47	54	53	45	46	44	32	CD14+ Monocyte|GATA3+ CD8 T	1	0.8525	0.7705	0.8852	0.8689	0.7377	0.7541	0.7213	0.5246
	68	57	51	58	58	54	56	46	40	GATA3+ CD8 T|CD14+ CD16+ Monocyte	1	0.8382	0.75	0.8529	0.8529	0.7941	0.8235	0.6765	0.5882
	21	14	13	19	19	17	14	17	17	Act CD8 T|HLA_DR+ Treg	1	0.6667	0.619	0.9048	0.9048	0.8095	0.6667	0.8095	0.8095
	88	81	82	85	83	76	77	60	77	CD16+ Monocyte|pDC	1	0.9205	0.9318	0.9659	0.9432	0.8636	0.875	0.6818	0.875
	5	5	4	6	11	8	8	9	8	CCR7+ Treg|CD69+ Treg	1	1	0.8	1.2	2.2	1.6	1.6	1.8	1.6
	13	8	5	14	12	9	8	11	13	Act CD8 T|GZMK+ CD4 T	1	0.6154	0.3846	1.0769	0.9231	0.6923	0.6154	0.8462	1
	8	12	0	7	9	9	25	23	29	γδT|FCRL5+ B	1	1.5	0	0.875	1.125	1.125	3.125	2.875	3.625
	51	42	42	52	44	40	51	41	36	GZMK+ CD4 T|CD14+ CD16+ Monocyte	1	0.8235	0.8235	1.0196	0.8627	0.7843	1	0.8039	0.7059
	23	18	16	25	27	24	21	20	23	GZMH+ CD8 T|Naive B	1	0.7826	0.6957	1.087	1.1739	1.0435	0.913	0.8696	1
	49	41	41	51	49	42	47	40	36	CD69+ Treg|CD16+ Monocyte	1	0.8367	0.8367	1.0408	1	0.8571	0.9592	0.8163	0.7347
	6	10	6	10	12	8	10	8	9	GZMH+ CD4 T|CCR7+ Treg	1	1.6667	1	1.6667	2	1.3333	1.6667	1.3333	1.5
	24	21	17	24	22	21	24	18	23	Memory B|GZMH+ CD4 T	1	0.875	0.7083	1	0.9167	0.875	1	0.75	0.9583
	30	25	25	28	28	30	24	23	28	Memory B|pDC	1	0.8333	0.8333	0.9333	0.9333	1	0.8	0.7667	0.9333
	66	65	66	73	72	56	59	55	53	NKT|CD14+ Monocyte	1	0.9848	1	1.1061	1.0909	0.8485	0.8939	0.8333	0.803
	53	44	45	49	47	43	48	40	44	Memory B|CD14+ CD16+ Monocyte	1	0.8302	0.8491	0.9245	0.8868	0.8113	0.9057	0.7547	0.8302
	36	29	33	36	42	33	38	29	33	CCR7+ Treg|CD14+ CD16+ Monocyte	1	0.8056	0.9167	1	1.1667	0.9167	1.0556	0.8056	0.9167
	20	21	17	24	27	22	26	19	18	NK|CCR7+ Treg	1	1.05	0.85	1.2	1.35	1.1	1.3	0.95	0.9
	13	13	10	18	12	11	18	14	11	Naive CD4 T|GZMH+ CD8 T	1	1	0.7692	1.3846	0.9231	0.8462	1.3846	1.0769	0.8462
	35	25	27	23	29	30	29	21	32	CTLA4+ Treg|NKT	1	0.7143	0.7714	0.6571	0.8286	0.8571	0.8286	0.6	0.9143
	3	23	21	11	10	20	13	22	18	GZMH+ CD4 T|PC	1	7.6667	7	3.6667	3.3333	6.6667	4.3333	7.3333	6
	22	18	15	18	21	19	16	15	15	Active B|CCR6+ CD4 T	1	0.8182	0.6818	0.8182	0.9545	0.8636	0.7273	0.6818	0.6818
	12	11	6	12	13	11	11	14	10	Act CD8 T|Act CD4 T	1	0.9167	0.5	1	1.0833	0.9167	0.9167	1.1667	0.8333
	15	13	14	17	14	13	13	15	13	HLA_DR+ Treg|GZMH+ CD4 T	1	0.8667	0.9333	1.1333	0.9333	0.8667	0.8667	1	0.8667
	15	8	8	13	18	13	15	12	10	CCR7+ Treg|FCRL5+ B	1	0.5333	0.5333	0.8667	1.2	0.8667	1	0.8	0.6667
	50	46	48	50	50	39	44	48	36	CD14+ Monocyte|GZMK+ CD8 T	1	0.92	0.96	1	1	0.78	0.88	0.96	0.72
	8	7	4	9	6	7	9	9	5	Act CD8 T|Naive CD4 T	1	0.875	0.5	1.125	0.75	0.875	1.125	1.125	0.625
	17	15	15	15	16	16	13	11	16	GZMK+ CD4 T|Active B	1	0.8824	0.8824	0.8824	0.9412	0.9412	0.7647	0.6471	0.9412
	3	4	0	3	4	4	14	12	9	Naive CD4 T|γδT	1	1.3333	0	1	1.3333	1.3333	4.6667	4	3
	20	20	14	18	18	15	18	15	16	Act CD8 T|GZMH+ CD8 T	1	1	0.7	0.9	0.9	0.75	0.9	0.75	0.8
	26	17	20	26	31	25	23	23	22	Mait|FCRL5+ B	1	0.6538	0.7692	1	1.1923	0.9615	0.8846	0.8846	0.8462
	70	71	67	81	77	67	79	63	72	CD16+ Monocyte|NKT	1	1.0143	0.9571	1.1571	1.1	0.9571	1.1286	0.9	1.0286
	39	31	28	34	33	28	36	24	35	CCR6+ CD4 T|NKT	1	0.7949	0.7179	0.8718	0.8462	0.7179	0.9231	0.6154	0.8974
	2	25	18	10	10	17	11	28	20	PC|GZMK+ CD8 T	1	12.5	9	5	5	8.5	5.5	14	10
	45	43	44	48	50	36	41	36	27	CD14+ Monocyte|CD69+ Treg	1	0.9556	0.9778	1.0667	1.1111	0.8	0.9111	0.8	0.6
	52	48	47	55	49	43	46	44	41	DC|DC	1	0.9231	0.9038	1.0577	0.9423	0.8269	0.8846	0.8462	0.7885
	5	6	6	6	12	5	8	8	13	CCR7+ Treg|CTLA4+ Treg	1	1.2	1.2	1.2	2.4	1	1.6	1.6	2.6
	20	15	16	16	17	19	14	15	15	Active B|Act CD4 T	1	0.75	0.8	0.8	0.85	0.95	0.7	0.75	0.75
	6	5	4	7	8	7	10	10	5	Naive CD4 T|CD69+ Treg	1	0.8333	0.6667	1.1667	1.3333	1.1667	1.6667	1.6667	0.8333
	29	25	23	23	24	25	27	19	28	NKT|NKT	1	0.8621	0.7931	0.7931	0.8276	0.8621	0.931	0.6552	0.9655
	58	44	43	57	51	45	56	47	49	CCR6+ CD4 T|CD16+ Monocyte	1	0.7586	0.7414	0.9828	0.8793	0.7759	0.9655	0.8103	0.8448
	40	44	33	44	44	41	36	36	41	FCRL5+ B|NK	1	1.1	0.825	1.1	1.1	1.025	0.9	0.9	1.025
	30	28	32	37	30	30	37	29	28	Naive CD8 T|CD16+ Monocyte	1	0.9333	1.0667	1.2333	1	1	1.2333	0.9667	0.9333
	45	43	44	48	50	36	41	36	27	CD69+ Treg|CD14+ Monocyte	1	0.9556	0.9778	1.0667	1.1111	0.8	0.9111	0.8	0.6
	21	19	16	24	22	23	20	22	22	HLA_DR+ Treg|Memory B	1	0.9048	0.7619	1.1429	1.0476	1.0952	0.9524	1.0476	1.0476
	16	11	10	14	17	16	17	16	15	GATA3+ CD8 T|CTLA4+ Treg	1	0.6875	0.625	0.875	1.0625	1	1.0625	1	0.9375
	47	43	39	55	55	50	39	31	51	NKT|pDC	1	0.9149	0.8298	1.1702	1.1702	1.0638	0.8298	0.6596	1.0851
	26	25	24	30	32	26	32	26	28	NKT|CD69+ Treg	1	0.9615	0.9231	1.1538	1.2308	1	1.2308	1	1.0769
	19	15	18	23	23	21	24	22	21	Mait|Memory B	1	0.7895	0.9474	1.2105	1.2105	1.1053	1.2632	1.1579	1.1053
	17	20	0	12	13	16	62	43	57	γδT|DC	1	1.1765	0	0.7059	0.7647	0.9412	3.6471	2.5294	3.3529
	25	24	26	29	26	25	28	23	21	Naive CD8 T|NK	1	0.96	1.04	1.16	1.04	1	1.12	0.92	0.84
	19	16	11	18	19	16	15	16	16	GZMK+ CD8 T|Act CD8 T	1	0.8421	0.5789	0.9474	1	0.8421	0.7895	0.8421	0.8421
	16	13	14	19	16	17	15	14	12	Mait|GZMK+ CD4 T	1	0.8125	0.875	1.1875	1	1.0625	0.9375	0.875	0.75
	45	35	36	37	41	38	33	31	37	Active B|CD14+ CD16+ Monocyte	1	0.7778	0.8	0.8222	0.9111	0.8444	0.7333	0.6889	0.8222
	22	14	18	22	25	23	18	19	20	Mait|Naive B	1	0.6364	0.8182	1	1.1364	1.0455	0.8182	0.8636	0.9091
	19	17	22	22	23	21	20	15	22	pDC|CCR7+ Treg	1	0.8947	1.1579	1.1579	1.2105	1.1053	1.0526	0.7895	1.1579
	4	35	31	16	17	30	22	30	33	PC|NKT	1	8.75	7.75	4	4.25	7.5	5.5	7.5	8.25
	44	35	36	39	37	39	37	32	38	Memory B|DC	1	0.7955	0.8182	0.8864	0.8409	0.8864	0.8409	0.7273	0.8636
	55	42	46	57	44	40	57	38	43	Act CD8 T|CD16+ Monocyte	1	0.7636	0.8364	1.0364	0.8	0.7273	1.0364	0.6909	0.7818
	49	39	39	43	44	41	35	30	42	Active B|CD16+ Monocyte	1	0.7959	0.7959	0.8776	0.898	0.8367	0.7143	0.6122	0.8571
	23	19	17	21	25	20	17	21	20	FCRL5+ B|GATA3+ CD8 T	1	0.8261	0.7391	0.913	1.087	0.8696	0.7391	0.913	0.8696
	5	5	0	4	6	6	16	16	18	γδT|Act CD4 T	1	1	0	0.8	1.2	1.2	3.2	3.2	3.6
	74	70	71	77	74	61	76	60	61	NKT|CD14+ CD16+ Monocyte	1	0.9459	0.9595	1.0405	1	0.8243	1.027	0.8108	0.8243
	10	11	9	17	12	9	10	9	8	Naive CD4 T|GZMH+ CD4 T	1	1.1	0.9	1.7	1.2	0.9	1	0.9	0.8
	15	9	12	10	16	14	13	14	14	CTLA4+ Treg|Active B	1	0.6	0.8	0.6667	1.0667	0.9333	0.8667	0.9333	0.9333
	34	25	29	32	39	28	29	26	29	CCR7+ Treg|CD14+ Monocyte	1	0.7353	0.8529	0.9412	1.1471	0.8235	0.8529	0.7647	0.8529
	32	30	28	35	30	29	31	25	31	GZMK+ CD4 T|NKT	1	0.9375	0.875	1.0938	0.9375	0.9062	0.9688	0.7812	0.9688
	57	43	48	54	47	45	52	42	43	CCR6+ CD4 T|CD14+ CD16+ Monocyte	1	0.7544	0.8421	0.9474	0.8246	0.7895	0.9123	0.7368	0.7544
	120	106	103	122	114	97	112	99	103	DC|CD16+ Monocyte	1	0.8833	0.8583	1.0167	0.95	0.8083	0.9333	0.825	0.8583
	63	53	60	60	57	50	44	45	39	CD14+ CD16+ Monocyte|HLA_DR+ Treg	1	0.8413	0.9524	0.9524	0.9048	0.7937	0.6984	0.7143	0.619
	17	18	19	14	21	19	23	18	15	GATA3+ CD8 T|Mait	1	1.0588	1.1176	0.8235	1.2353	1.1176	1.3529	1.0588	0.8824
	39	37	36	38	40	36	28	26	37	GZMH+ CD4 T|pDC	1	0.9487	0.9231	0.9744	1.0256	0.9231	0.7179	0.6667	0.9487
	19	11	10	20	18	19	14	16	18	Memory B|Active B	1	0.5789	0.5263	1.0526	0.9474	1	0.7368	0.8421	0.9474
	2	9	15	6	10	13	9	12	14	PC|Active B	1	4.5	7.5	3	5	6.5	4.5	6	7
	22	18	15	18	21	19	16	15	15	CCR6+ CD4 T|Active B	1	0.8182	0.6818	0.8182	0.9545	0.8636	0.7273	0.6818	0.6818
	8	12	0	6	8	9	18	21	21	HLA_DR+ Treg|γδT	1	1.5	0	0.75	1	1.125	2.25	2.625	2.625
	2	2	1	2	2	1	2	3	2	CCR7+ Treg|CCR7+ Treg	1	1	0.5	1	1	0.5	1	1.5	1
	23	20	16	24	24	23	25	19	24	Memory B|GZMH+ CD8 T	1	0.8696	0.6957	1.0435	1.0435	1	1.087	0.8261	1.0435
	58	45	55	58	57	40	41	39	33	HLA_DR+ Treg|CD14+ Monocyte	1	0.7759	0.9483	1	0.9828	0.6897	0.7069	0.6724	0.569
	21	11	15	12	15	18	15	16	19	GZMK+ CD8 T|CTLA4+ Treg	1	0.5238	0.7143	0.5714	0.7143	0.8571	0.7143	0.7619	0.9048
	61	51	54	62	58	50	47	48	46	CD16+ Monocyte|HLA_DR+ Treg	1	0.8361	0.8852	1.0164	0.9508	0.8197	0.7705	0.7869	0.7541
	8	31	31	21	22	31	31	27	34	PC|pDC	1	3.875	3.875	2.625	2.75	3.875	3.875	3.375	4.25
	17	16	13	19	19	19	16	20	18	HLA_DR+ Treg|GZMK+ CD8 T	1	0.9412	0.7647	1.1176	1.1176	1.1176	0.9412	1.1765	1.0588
	7	6	3	8	10	7	9	9	8	CCR7+ Treg|CCR6+ CD4 T	1	0.8571	0.4286	1.1429	1.4286	1	1.2857	1.2857	1.1429
	26	22	23	33	26	25	18	28	23	FCRL5+ B|HLA_DR+ Treg	1	0.8462	0.8846	1.2692	1	0.9615	0.6923	1.0769	0.8846
	29	21	22	23	26	25	26	17	21	GZMH+ CD8 T|Mait	1	0.7241	0.7586	0.7931	0.8966	0.8621	0.8966	0.5862	0.7241
	26	13	19	24	25	20	19	23	23	FCRL5+ B|CTLA4+ Treg	1	0.5	0.7308	0.9231	0.9615	0.7692	0.7308	0.8846	0.8846
	23	20	16	24	24	23	25	19	24	GZMH+ CD8 T|Memory B	1	0.8696	0.6957	1.0435	1.0435	1	1.087	0.8261	1.0435
	8	9	8	10	10	8	12	11	7	Naive CD8 T|Act CD4 T	1	1.125	1	1.25	1.25	1	1.5	1.375	0.875
	22	14	12	19	21	21	15	15	21	Active B|Naive B	1	0.6364	0.5455	0.8636	0.9545	0.9545	0.6818	0.6818	0.9545
	45	35	36	37	41	38	33	31	37	CD14+ CD16+ Monocyte|Active B	1	0.7778	0.8	0.8222	0.9111	0.8444	0.7333	0.6889	0.8222
	8	10	9	8	10	9	14	14	10	Naive CD8 T|GATA3+ CD8 T	1	1.25	1.125	1	1.25	1.125	1.75	1.75	1.25
	6	8	0	5	5	3	18	15	20	γδT|CCR6+ CD4 T	1	1.3333	0	0.8333	0.8333	0.5	3	2.5	3.3333
	13	10	5	14	12	13	14	13	12	Act CD8 T|CCR6+ CD4 T	1	0.7692	0.3846	1.0769	0.9231	1	1.0769	1	0.9231
	6	8	0	5	5	3	18	15	20	CCR6+ CD4 T|γδT	1	1.3333	0	0.8333	0.8333	0.5	3	2.5	3.3333
	21	13	15	14	16	17	16	13	18	CTLA4+ Treg|GZMH+ CD8 T	1	0.619	0.7143	0.6667	0.7619	0.8095	0.7619	0.619	0.8571
	18	15	13	20	14	14	19	13	12	GZMH+ CD8 T|GZMK+ CD4 T	1	0.8333	0.7222	1.1111	0.7778	0.7778	1.0556	0.7222	0.6667
	23	28	20	29	24	22	25	20	21	Naive CD4 T|NKT	1	1.2174	0.8696	1.2609	1.0435	0.9565	1.087	0.8696	0.913
	120	106	103	122	114	97	112	99	103	CD16+ Monocyte|DC	1	0.8833	0.8583	1.0167	0.95	0.8083	0.9333	0.825	0.8583
	26	21	15	26	26	21	21	22	18	FCRL5+ B|CCR6+ CD4 T	1	0.8077	0.5769	1	1	0.8077	0.8077	0.8462	0.6923
	1	13	11	6	6	10	7	21	14	PC|CD69+ Treg	1	13	11	6	6	10	7	21	14
	8	8	7	9	10	9	11	10	7	Act CD8 T|Naive CD8 T	1	1	0.875	1.125	1.25	1.125	1.375	1.25	0.875
	2	15	14	6	8	12	14	18	15	PC|GATA3+ CD8 T	1	7.5	7	3	4	6	7	9	7.5
	9	10	6	9	9	8	13	15	9	GATA3+ CD8 T|Naive CD4 T	1	1.1111	0.6667	1	1	0.8889	1.4444	1.6667	1
	14	11	11	17	14	12	12	12	10	GZMK+ CD4 T|GZMH+ CD4 T	1	0.7857	0.7857	1.2143	1	0.8571	0.8571	0.8571	0.7143
	26	23	22	27	29	25	21	19	23	GZMH+ CD4 T|FCRL5+ B	1	0.8846	0.8462	1.0385	1.1154	0.9615	0.8077	0.7308	0.8846
	12	8	7	11	15	12	13	15	9	CCR6+ CD4 T|CD69+ Treg	1	0.6667	0.5833	0.9167	1.25	1	1.0833	1.25	0.75
	14	12	17	16	19	21	19	16	12	Act CD4 T|Mait	1	0.8571	1.2143	1.1429	1.3571	1.5	1.3571	1.1429	0.8571
	37	31	33	37	40	35	42	31	39	CD16+ Monocyte|CCR7+ Treg	1	0.8378	0.8919	1	1.0811	0.9459	1.1351	0.8378	1.0541
	55	42	46	57	44	40	57	38	43	CD16+ Monocyte|Act CD8 T	1	0.7636	0.8364	1.0364	0.8	0.7273	1.0364	0.6909	0.7818
	8	5	4	10	8	6	7	9	6	CCR7+ Treg|Act CD8 T	1	0.625	0.5	1.25	1	0.75	0.875	1.125	0.75
	20	13	15	19	19	17	20	16	19	Memory B|GZMK+ CD4 T	1	0.65	0.75	0.95	0.95	0.85	1	0.8	0.95
	60	51	46	61	54	46	52	47	49	GZMH+ CD4 T|DC	1	0.85	0.7667	1.0167	0.9	0.7667	0.8667	0.7833	0.8167
	54	45	44	61	47	40	52	42	39	GZMK+ CD4 T|CD16+ Monocyte	1	0.8333	0.8148	1.1296	0.8704	0.7407	0.963	0.7778	0.7222
	10	12	10	17	12	11	13	11	9	GZMH+ CD4 T|Naive CD8 T	1	1.2	1	1.7	1.2	1.1	1.3	1.1	0.9
	24	18	23	22	25	23	22	13	17	Mait|GZMH+ CD4 T	1	0.75	0.9583	0.9167	1.0417	0.9583	0.9167	0.5417	0.7083
	19	16	11	18	19	16	15	16	16	Act CD8 T|GZMK+ CD8 T	1	0.8421	0.5789	0.9474	1	0.8421	0.7895	0.8421	0.8421
	53	50	45	59	56	44	48	44	40	CD14+ Monocyte|GZMH+ CD8 T	1	0.9434	0.8491	1.1132	1.0566	0.8302	0.9057	0.8302	0.7547
	32	32	28	32	39	35	33	30	32	Active B|NK	1	1	0.875	1	1.2188	1.0938	1.0312	0.9375	1
	15	15	12	15	16	17	16	18	15	GZMK+ CD8 T|Act CD4 T	1	1	0.8	1	1.0667	1.1333	1.0667	1.2	1
	16	20	15	15	19	18	21	19	15	GZMK+ CD8 T|GATA3+ CD8 T	1	1.25	0.9375	0.9375	1.1875	1.125	1.3125	1.1875	0.9375
	51	39	41	46	46	42	38	37	43	CD14+ Monocyte|Memory B	1	0.7647	0.8039	0.902	0.902	0.8235	0.7451	0.7255	0.8431
	21	14	12	17	17	13	14	12	14	GZMH+ CD4 T|CCR6+ CD4 T	1	0.6667	0.5714	0.8095	0.8095	0.619	0.6667	0.5714	0.6667
	37	36	30	35	35	35	35	30	38	NKT|GZMK+ CD8 T	1	0.973	0.8108	0.9459	0.9459	0.9459	0.9459	0.8108	1.027
	5	7	0	4	4	5	18	13	17	γδT|GZMK+ CD4 T	1	1.4	0	0.8	0.8	1	3.6	2.6	3.4
	16	12	0	9	7	6	16	14	22	CTLA4+ Treg|γδT	1	0.75	0	0.5625	0.4375	0.375	1	0.875	1.375
	14	11	12	12	15	14	12	14	13	CD69+ Treg|Active B	1	0.7857	0.8571	0.8571	1.0714	1	0.8571	1	0.9286
	23	17	13	21	18	15	22	15	16	CCR6+ CD4 T|GZMH+ CD8 T	1	0.7391	0.5652	0.913	0.7826	0.6522	0.9565	0.6522	0.6957
	1	11	11	6	6	13	9	19	14	PC|Act CD4 T	1	11	11	6	6	13	9	19	14
	15	13	8	11	15	14	17	19	12	GATA3+ CD8 T|CCR6+ CD4 T	1	0.8667	0.5333	0.7333	1	0.9333	1.1333	1.2667	0.8
	36	34	27	39	35	35	38	32	38	Memory B|NKT	1	0.9444	0.75	1.0833	0.9722	0.9722	1.0556	0.8889	1.0556
	76	73	69	87	80	68	79	66	66	NK|CD16+ Monocyte	1	0.9605	0.9079	1.1447	1.0526	0.8947	1.0395	0.8684	0.8684
	7	9	0	6	7	11	19	13	17	Act CD8 T|γδT	1	1.2857	0	0.8571	1	1.5714	2.7143	1.8571	2.4286
	8	7	9	10	11	7	11	10	7	Naive CD8 T|CTLA4+ Treg	1	0.875	1.125	1.25	1.375	0.875	1.375	1.25	0.875
	17	16	11	17	17	13	13	12	15	Act CD8 T|GZMH+ CD4 T	1	0.9412	0.6471	1	1	0.7647	0.7647	0.7059	0.8824
	36	35	31	34	32	29	32	26	34	NKT|Act CD8 T	1	0.9722	0.8611	0.9444	0.8889	0.8056	0.8889	0.7222	0.9444
	8	11	0	7	7	9	27	21	28	Memory B|γδT	1	1.375	0	0.875	0.875	1.125	3.375	2.625	3.5
	51	45	42	55	56	50	45	28	45	pDC|NK	1	0.8824	0.8235	1.0784	1.098	0.9804	0.8824	0.549	0.8824
	11	7	9	16	14	12	12	12	13	CTLA4+ Treg|CD69+ Treg	1	0.6364	0.8182	1.4545	1.2727	1.0909	1.0909	1.0909	1.1818
	25	17	15	22	22	20	20	22	18	FCRL5+ B|Act CD4 T	1	0.68	0.6	0.88	0.88	0.8	0.8	0.88	0.72
	47	44	46	50	48	44	46	41	31	CD69+ Treg|CD14+ CD16+ Monocyte	1	0.9362	0.9787	1.0638	1.0213	0.9362	0.9787	0.8723	0.6596
	7	9	10	14	10	13	13	14	10	HLA_DR+ Treg|Naive CD8 T	1	1.2857	1.4286	2	1.4286	1.8571	1.8571	2	1.4286
	37	35	28	32	33	34	28	25	28	pDC|GATA3+ CD8 T	1	0.9459	0.7568	0.8649	0.8919	0.9189	0.7568	0.6757	0.7568
	5	3	2	6	5	4	4	6	5	GZMK+ CD4 T|GZMK+ CD4 T	1	0.6	0.4	1.2	1	0.8	0.8	1.2	1
	114	104	103	113	104	85	105	91	87	CD14+ Monocyte|CD16+ Monocyte	1	0.9123	0.9035	0.9912	0.9123	0.7456	0.9211	0.7982	0.7632
	39	37	36	38	40	36	28	26	37	pDC|GZMH+ CD4 T	1	0.9487	0.9231	0.9744	1.0256	0.9231	0.7179	0.6667	0.9487
	41	34	42	40	37	45	33	26	35	Mait|pDC	1	0.8293	1.0244	0.9756	0.9024	1.0976	0.8049	0.6341	0.8537
	8	8	0	5	10	9	19	17	23	γδT|Active B	1	1	0	0.625	1.25	1.125	2.375	2.125	2.875
	21	11	15	12	15	18	15	16	19	CTLA4+ Treg|GZMK+ CD8 T	1	0.5238	0.7143	0.5714	0.7143	0.8571	0.7143	0.7619	0.9048
	20	18	14	22	21	19	21	16	18	GZMH+ CD8 T|GZMH+ CD4 T	1	0.9	0.7	1.1	1.05	0.95	1.05	0.8	0.9
	29	21	19	28	27	22	20	25	22	GZMK+ CD8 T|FCRL5+ B	1	0.7241	0.6552	0.9655	0.931	0.7586	0.6897	0.8621	0.7586
	17	20	0	12	13	16	62	43	57	DC|γδT	1	1.1765	0	0.7059	0.7647	0.9412	3.6471	2.5294	3.3529
	26	25	24	30	32	26	32	26	28	CD69+ Treg|NKT	1	0.9615	0.9231	1.1538	1.2308	1	1.2308	1	1.0769
	33	28	26	35	33	30	30	27	26	Act CD4 T|NK	1	0.8485	0.7879	1.0606	1	0.9091	0.9091	0.8182	0.7879
	52	50	44	51	52	47	49	52	46	GZMK+ CD8 T|DC	1	0.9615	0.8462	0.9808	1	0.9038	0.9423	1	0.8846
	62	51	61	62	55	56	61	44	47	CD14+ CD16+ Monocyte|Mait	1	0.8226	0.9839	1	0.8871	0.9032	0.9839	0.7097	0.7581
	45	36	39	37	40	41	39	29	42	NKT|Mait	1	0.8	0.8667	0.8222	0.8889	0.9111	0.8667	0.6444	0.9333
	8	31	31	21	22	31	31	27	34	pDC|PC	1	3.875	3.875	2.625	2.75	3.875	3.875	3.375	4.25
	46	34	35	37	38	35	31	27	36	Active B|CD14+ Monocyte	1	0.7391	0.7609	0.8043	0.8261	0.7609	0.6739	0.587	0.7826
	11	14	10	12	12	11	13	15	10	GZMK+ CD8 T|Naive CD8 T	1	1.2727	0.9091	1.0909	1.0909	1	1.1818	1.3636	0.9091
	15	9	9	17	15	14	17	15	14	Naive CD4 T|Memory B	1	0.6	0.6	1.1333	1	0.9333	1.1333	1	0.9333
	14	13	11	17	13	13	13	14	12	GZMH+ CD4 T|Act CD4 T	1	0.9286	0.7857	1.2143	0.9286	0.9286	0.9286	1	0.8571
	11	7	10	12	12	9	12	11	8	Naive CD4 T|Mait	1	0.6364	0.9091	1.0909	1.0909	0.8182	1.0909	1	0.7273
	22	14	12	19	21	21	15	15	21	Naive B|Active B	1	0.6364	0.5455	0.8636	0.9545	0.9545	0.6818	0.6818	0.9545
	17	15	10	15	18	15	17	15	15	GZMK+ CD8 T|CCR6+ CD4 T	1	0.8824	0.5882	0.8824	1.0588	0.8824	1	0.8824	0.8824
	30	32	28	32	30	30	30	24	31	Act CD4 T|NKT	1	1.0667	0.9333	1.0667	1	1	1	0.8	1.0333
	23	21	22	21	23	26	21	19	19	Mait|HLA_DR+ Treg	1	0.913	0.9565	0.913	1	1.1304	0.913	0.8261	0.8261
	19	20	15	17	19	17	16	15	13	GZMH+ CD4 T|GATA3+ CD8 T	1	1.0526	0.7895	0.8947	1	0.8947	0.8421	0.7895	0.6842
	45	34	39	47	45	41	38	31	35	Mait|NK	1	0.7556	0.8667	1.0444	1	0.9111	0.8444	0.6889	0.7778
	4	13	14	7	8	11	13	18	13	Memory B|PC	1	3.25	3.5	1.75	2	2.75	3.25	4.5	3.25
	67	57	53	65	57	55	47	48	55	CD16+ Monocyte|FCRL5+ B	1	0.8507	0.791	0.9701	0.8507	0.8209	0.7015	0.7164	0.8209
	25	17	15	22	22	20	20	22	18	Act CD4 T|FCRL5+ B	1	0.68	0.6	0.88	0.88	0.8	0.8	0.88	0.72
	2	11	14	8	13	15	12	15	16	Naive B|PC	1	5.5	7	4	6.5	7.5	6	7.5	8
	70	71	67	81	77	67	79	63	72	NKT|CD16+ Monocyte	1	1.0143	0.9571	1.1571	1.1	0.9571	1.1286	0.9	1.0286
	15	9	9	17	15	14	17	15	14	Memory B|Naive CD4 T	1	0.6	0.6	1.1333	1	0.9333	1.1333	1	0.9333
	52	40	44	52	48	43	43	46	32	CD14+ Monocyte|Act CD4 T	1	0.7692	0.8462	1	0.9231	0.8269	0.8269	0.8846	0.6154
	5	6	5	7	10	8	9	10	8	Act CD4 T|CCR7+ Treg	1	1.2	1	1.4	2	1.6	1.8	2	1.6
	19	12	15	14	20	19	17	14	18	Mait|CTLA4+ Treg	1	0.6316	0.7895	0.7368	1.0526	1	0.8947	0.7368	0.9474
	40	44	33	44	44	41	36	36	41	NK|FCRL5+ B	1	1.1	0.825	1.1	1.1	1.025	0.9	0.9	1.025
	21	21	18	25	20	17	18	20	19	pDC|Naive CD4 T	1	1	0.8571	1.1905	0.9524	0.8095	0.8571	0.9524	0.9048
	30	25	25	28	28	30	24	23	28	pDC|Memory B	1	0.8333	0.8333	0.9333	0.9333	1	0.8	0.7667	0.9333
	53	39	49	50	45	38	45	40	34	CD14+ Monocyte|CCR6+ CD4 T	1	0.7358	0.9245	0.9434	0.8491	0.717	0.8491	0.7547	0.6415
	11	9	8	16	15	11	14	12	10	CD69+ Treg|GZMH+ CD4 T	1	0.8182	0.7273	1.4545	1.3636	1	1.2727	1.0909	0.9091
	26	22	23	33	26	25	18	28	23	HLA_DR+ Treg|FCRL5+ B	1	0.8462	0.8846	1.2692	1	0.9615	0.6923	1.0769	0.8846
	17	15	10	15	18	15	17	15	15	CCR6+ CD4 T|GZMK+ CD8 T	1	0.8824	0.5882	0.8824	1.0588	0.8824	1	0.8824	0.8824
	45	36	39	37	40	41	39	29	42	Mait|NKT	1	0.8	0.8667	0.8222	0.8889	0.9111	0.8667	0.6444	0.9333
	20	16	23	25	20	18	22	17	20	Naive CD8 T|pDC	1	0.8	1.15	1.25	1	0.9	1.1	0.85	1
	11	9	11	13	12	10	14	13	10	Mait|Naive CD8 T	1	0.8182	1	1.1818	1.0909	0.9091	1.2727	1.1818	0.9091
	11	8	8	8	11	10	10	7	10	Active B|CCR7+ Treg	1	0.7273	0.7273	0.7273	1	0.9091	0.9091	0.6364	0.9091
	61	56	47	68	60	55	63	49	52	GZMH+ CD8 T|CD16+ Monocyte	1	0.918	0.7705	1.1148	0.9836	0.9016	1.0328	0.8033	0.8525
	58	47	62	59	51	48	51	41	36	Mait|CD14+ Monocyte	1	0.8103	1.069	1.0172	0.8793	0.8276	0.8793	0.7069	0.6207
	25	21	15	28	26	25	22	27	22	Memory B|FCRL5+ B	1	0.84	0.6	1.12	1.04	1	0.88	1.08	0.88
	3	3	3	3	3	3	6	5	3	Naive CD8 T|Naive CD8 T	1	1	1	1	1	1	2	1.6667	1
	40	34	32	38	39	38	34	35	35	Naive B|DC	1	0.85	0.8	0.95	0.975	0.95	0.85	0.875	0.875
	22	19	16	21	25	23	19	16	18	Naive B|CCR6+ CD4 T	1	0.8636	0.7273	0.9545	1.1364	1.0455	0.8636	0.7273	0.8182
	71	57	48	61	58	53	59	51	45	CD16+ Monocyte|GATA3+ CD8 T	1	0.8028	0.6761	0.8592	0.8169	0.7465	0.831	0.7183	0.6338
	18	12	12	16	20	17	16	15	16	CTLA4+ Treg|Naive B	1	0.6667	0.6667	0.8889	1.1111	0.9444	0.8889	0.8333	0.8889
	26	24	25	26	25	23	27	25	19	Naive CD8 T|DC	1	0.9231	0.9615	1	0.9615	0.8846	1.0385	0.9615	0.7308
	126	111	110	127	112	100	112	101	94	CD14+ CD16+ Monocyte|CD16+ Monocyte	1	0.881	0.873	1.0079	0.8889	0.7937	0.8889	0.8016	0.746
	56	51	46	68	54	50	52	47	44	GZMH+ CD4 T|CD16+ Monocyte	1	0.9107	0.8214	1.2143	0.9643	0.8929	0.9286	0.8393	0.7857
	53	44	45	49	47	43	48	40	44	CD14+ CD16+ Monocyte|Memory B	1	0.8302	0.8491	0.9245	0.8868	0.8113	0.9057	0.7547	0.8302
	14	12	11	12	14	12	15	15	9	Naive CD8 T|FCRL5+ B	1	0.8571	0.7857	0.8571	1	0.8571	1.0714	1.0714	0.6429
	40	35	32	36	37	35	42	30	38	GZMH+ CD8 T|NKT	1	0.875	0.8	0.9	0.925	0.875	1.05	0.75	0.95
	32	30	26	35	38	35	29	28	31	NKT|Naive B	1	0.9375	0.8125	1.0938	1.1875	1.0938	0.9062	0.875	0.9688
	6	4	3	7	6	5	7	9	5	Naive CD4 T|GZMK+ CD4 T	1	0.6667	0.5	1.1667	1	0.8333	1.1667	1.5	0.8333
	52	42	42	46	47	46	41	39	44	CD16+ Monocyte|Naive B	1	0.8077	0.8077	0.8846	0.9038	0.8846	0.7885	0.75	0.8462
	55	46	37	52	46	50	36	44	47	DC|FCRL5+ B	1	0.8364	0.6727	0.9455	0.8364	0.9091	0.6545	0.8	0.8545
	74	70	71	77	74	61	76	60	61	CD14+ CD16+ Monocyte|NKT	1	0.9459	0.9595	1.0405	1	0.8243	1.027	0.8108	0.8243
	39	35	31	36	39	40	30	30	39	pDC|FCRL5+ B	1	0.8974	0.7949	0.9231	1	1.0256	0.7692	0.7692	1
	18	13	14	16	17	17	21	17	17	Memory B|CD69+ Treg	1	0.7222	0.7778	0.8889	0.9444	0.9444	1.1667	0.9444	0.9444
	126	111	110	127	112	100	112	101	94	CD16+ Monocyte|CD14+ CD16+ Monocyte	1	0.881	0.873	1.0079	0.8889	0.7937	0.8889	0.8016	0.746
	15	14	8	13	15	13	17	14	13	GATA3+ CD8 T|Act CD8 T	1	0.9333	0.5333	0.8667	1	0.8667	1.1333	0.9333	0.8667
	17	18	19	14	21	19	23	18	15	Mait|GATA3+ CD8 T	1	1.0588	1.1176	0.8235	1.2353	1.1176	1.3529	1.0588	0.8824
	75	69	73	76	71	67	69	45	67	pDC|DC	1	0.92	0.9733	1.0133	0.9467	0.8933	0.92	0.6	0.8933
	37	39	32	34	36	34	37	29	35	GATA3+ CD8 T|NKT	1	1.0541	0.8649	0.9189	0.973	0.9189	1	0.7838	0.9459
	58	52	55	60	48	45	56	49	37	CD14+ CD16+ Monocyte|CD14+ CD16+ Monocyte	1	0.8966	0.9483	1.0345	0.8276	0.7759	0.9655	0.8448	0.6379
	37	35	28	32	33	34	28	25	28	GATA3+ CD8 T|pDC	1	0.9459	0.7568	0.8649	0.8919	0.9189	0.7568	0.6757	0.7568
	19	15	18	23	23	21	24	22	21	Memory B|Mait	1	0.7895	0.9474	1.2105	1.2105	1.1053	1.2632	1.1579	1.1053
	38	30	34	33	33	36	26	25	37	GZMK+ CD8 T|pDC	1	0.7895	0.8947	0.8684	0.8684	0.9474	0.6842	0.6579	0.9737
	49	39	39	43	44	41	35	30	42	CD16+ Monocyte|Active B	1	0.7959	0.7959	0.8776	0.898	0.8367	0.7143	0.6122	0.8571
	35	25	27	23	29	30	29	21	32	NKT|CTLA4+ Treg	1	0.7143	0.7714	0.6571	0.8286	0.8571	0.8286	0.6	0.9143
	11	8	14	13	13	16	11	8	9	Mait|Mait	1	0.7273	1.2727	1.1818	1.1818	1.4545	1	0.7273	0.8182
	17	12	11	14	13	16	11	11	14	GZMH+ CD4 T|CTLA4+ Treg	1	0.7059	0.6471	0.8235	0.7647	0.9412	0.6471	0.6471	0.8235
	61	56	47	68	60	55	63	49	52	CD16+ Monocyte|GZMH+ CD8 T	1	0.918	0.7705	1.1148	0.9836	0.9016	1.0328	0.8033	0.8525
	27	28	27	35	31	28	25	25	23	CD69+ Treg|pDC	1	1.037	1	1.2963	1.1481	1.037	0.9259	0.9259	0.8519
	7	6	6	10	12	10	11	10	10	Mait|CCR7+ Treg	1	0.8571	0.8571	1.4286	1.7143	1.4286	1.5714	1.4286	1.4286
	12	20	0	11	19	22	41	29	34	NK|γδT	1	1.6667	0	0.9167	1.5833	1.8333	3.4167	2.4167	2.8333
	65	53	52	60	53	50	44	46	53	CD14+ CD16+ Monocyte|FCRL5+ B	1	0.8154	0.8	0.9231	0.8154	0.7692	0.6769	0.7077	0.8154
	20	13	15	19	19	17	20	16	19	GZMK+ CD4 T|Memory B	1	0.65	0.75	0.95	0.95	0.85	1	0.8	0.95
	4	15	18	10	13	15	8	18	19	PC|CTLA4+ Treg	1	3.75	4.5	2.5	3.25	3.75	2	4.5	4.75
	16	13	14	19	16	17	15	14	12	GZMK+ CD4 T|Mait	1	0.8125	0.875	1.1875	1	1.0625	0.9375	0.875	0.75
	11	12	8	11	13	11	15	15	12	GATA3+ CD8 T|GZMK+ CD4 T	1	1.0909	0.7273	1	1.1818	1	1.3636	1.3636	1.0909
	8	10	8	10	10	7	12	11	8	Naive CD8 T|CCR6+ CD4 T	1	1.25	1	1.25	1.25	0.875	1.5	1.375	1
	22	19	16	21	25	23	19	16	18	CCR6+ CD4 T|Naive B	1	0.8636	0.7273	0.9545	1.1364	1.0455	0.8636	0.7273	0.8182
	14	13	10	13	14	15	15	20	12	Act CD4 T|GATA3+ CD8 T	1	0.9286	0.7143	0.9286	1	1.0714	1.0714	1.4286	0.8571
	8	9	5	11	13	9	11	9	11	CCR7+ Treg|GZMH+ CD8 T	1	1.125	0.625	1.375	1.625	1.125	1.375	1.125	1.375
	24	17	15	23	25	21	27	19	19	CCR6+ CD4 T|Memory B	1	0.7083	0.625	0.9583	1.0417	0.875	1.125	0.7917	0.7917
	5	5	6	6	5	5	9	8	6	Naive CD8 T|Naive CD4 T	1	1	1.2	1.2	1	1	1.8	1.6	1.2
	18	13	14	18	21	16	19	16	15	CCR6+ CD4 T|Mait	1	0.7222	0.7778	1	1.1667	0.8889	1.0556	0.8889	0.8333
	19	15	14	18	19	19	16	15	18	GZMK+ CD4 T|Naive B	1	0.7895	0.7368	0.9474	1	1	0.8421	0.7895	0.9474
	26	24	25	26	25	23	27	25	19	DC|Naive CD8 T	1	0.9231	0.9615	1	0.9615	0.8846	1.0385	0.9615	0.7308
	44	35	36	39	37	39	37	32	38	DC|Memory B	1	0.7955	0.8182	0.8864	0.8409	0.8864	0.8409	0.7273	0.8636
	7	9	10	14	10	13	13	14	10	Naive CD8 T|HLA_DR+ Treg	1	1.2857	1.4286	2	1.4286	1.8571	1.8571	2	1.4286
	76	73	69	87	80	68	79	66	66	CD16+ Monocyte|NK	1	0.9605	0.9079	1.1447	1.0526	0.8947	1.0395	0.8684	0.8684
	7	7	6	8	12	9	10	10	11	GATA3+ CD8 T|CCR7+ Treg	1	1	0.8571	1.1429	1.7143	1.2857	1.4286	1.4286	1.5714
	10	9	5	9	11	11	11	12	11	GZMK+ CD8 T|CCR7+ Treg	1	0.9	0.5	0.9	1.1	1.1	1.1	1.2	1.1
	31	29	28	33	31	32	25	29	32	pDC|Act CD4 T	1	0.9355	0.9032	1.0645	1	1.0323	0.8065	0.9355	1.0323
	73	72	71	81	71	62	75	63	53	NK|CD14+ CD16+ Monocyte	1	0.9863	0.9726	1.1096	0.9726	0.8493	1.0274	0.863	0.726
	17	13	14	19	21	16	13	20	13	HLA_DR+ Treg|Act CD4 T	1	0.7647	0.8235	1.1176	1.2353	0.9412	0.7647	1.1765	0.7647
	63	52	47	57	50	48	36	41	48	FCRL5+ B|CD14+ Monocyte	1	0.8254	0.746	0.9048	0.7937	0.7619	0.5714	0.6508	0.7619
	10	9	5	9	11	11	11	12	11	CCR7+ Treg|GZMK+ CD8 T	1	0.9	0.5	0.9	1.1	1.1	1.1	1.2	1.1
	36	27	25	35	32	24	29	30	20	Naive CD4 T|CD14+ Monocyte	1	0.75	0.6944	0.9722	0.8889	0.6667	0.8056	0.8333	0.5556
	5	3	0	4	6	4	13	10	12	γδT|CCR7+ Treg	1	0.6	0	0.8	1.2	0.8	2.6	2	2.4
	26	30	0	13	16	21	66	44	60	CD16+ Monocyte|γδT	1	1.1538	0	0.5	0.6154	0.8077	2.5385	1.6923	2.3077
	7	9	0	5	11	8	20	21	26	Naive B|γδT	1	1.2857	0	0.7143	1.5714	1.1429	2.8571	3	3.7143
	23	21	17	19	20	18	23	18	16	GATA3+ CD8 T|GZMH+ CD8 T	1	0.913	0.7391	0.8261	0.8696	0.7826	1	0.7826	0.6957
	2	25	18	10	10	17	11	28	20	GZMK+ CD8 T|PC	1	12.5	9	5	5	8.5	5.5	14	10
	45	34	39	47	45	41	38	31	35	NK|Mait	1	0.7556	0.8667	1.0444	1	0.9111	0.8444	0.6889	0.7778
	19	17	16	15	17	17	13	16	16	Naive B|CD69+ Treg	1	0.8947	0.8421	0.7895	0.8947	0.8947	0.6842	0.8421	0.8421
	32	34	29	34	35	32	32	28	36	NKT|HLA_DR+ Treg	1	1.0625	0.9062	1.0625	1.0938	1	1	0.875	1.125
	35	35	34	37	40	34	28	31	31	NK|HLA_DR+ Treg	1	1	0.9714	1.0571	1.1429	0.9714	0.8	0.8857	0.8857
	21	17	14	20	23	21	17	18	20	GZMH+ CD8 T|Active B	1	0.8095	0.6667	0.9524	1.0952	1	0.8095	0.8571	0.9524
	11	13	6	14	13	12	13	13	9	Naive CD4 T|GZMK+ CD8 T	1	1.1818	0.5455	1.2727	1.1818	1.0909	1.1818	1.1818	0.8182
	22	18	18	20	20	21	17	16	18	Act CD4 T|Naive B	1	0.8182	0.8182	0.9091	0.9091	0.9545	0.7727	0.7273	0.8182
	25	27	20	29	22	24	25	23	19	NK|Naive CD4 T	1	1.08	0.8	1.16	0.88	0.96	1	0.92	0.76
	34	26	26	33	33	30	28	24	35	pDC|CCR6+ CD4 T	1	0.7647	0.7647	0.9706	0.9706	0.8824	0.8235	0.7059	1.0294
	16	15	11	18	19	19	18	16	15	Memory B|Act CD8 T	1	0.9375	0.6875	1.125	1.1875	1.1875	1.125	1	0.9375
	9	6	4	12	12	10	12	12	10	Memory B|Memory B	1	0.6667	0.4444	1.3333	1.3333	1.1111	1.3333	1.3333	1.1111
	63	53	60	60	57	50	44	45	39	HLA_DR+ Treg|CD14+ CD16+ Monocyte	1	0.8413	0.9524	0.9524	0.9048	0.7937	0.6984	0.7143	0.619
	14	59	55	36	34	45	46	46	46	CD16+ Monocyte|PC	1	4.2143	3.9286	2.5714	2.4286	3.2143	3.2857	3.2857	3.2857
	14	9	9	11	15	13	12	10	10	Naive B|CCR7+ Treg	1	0.6429	0.6429	0.7857	1.0714	0.9286	0.8571	0.7143	0.7143
	3	23	21	11	10	20	13	22	18	PC|GZMH+ CD4 T	1	7.6667	7	3.6667	3.3333	6.6667	4.3333	7.3333	6
	21	14	15	16	19	17	21	17	20	CTLA4+ Treg|Memory B	1	0.6667	0.7143	0.7619	0.9048	0.8095	1	0.8095	0.9524
	6	8	6	6	7	8	12	11	7	CD69+ Treg|Naive CD8 T	1	1.3333	1	1	1.1667	1.3333	2	1.8333	1.1667
	19	12	15	14	20	19	17	14	18	CTLA4+ Treg|Mait	1	0.6316	0.7895	0.7368	1.0526	1	0.8947	0.7368	0.9474
	20	15	16	16	17	19	14	15	15	Act CD4 T|Active B	1	0.75	0.8	0.8	0.85	0.95	0.7	0.75	0.75
	61	51	54	62	58	50	47	48	46	HLA_DR+ Treg|CD16+ Monocyte	1	0.8361	0.8852	1.0164	0.9508	0.8197	0.7705	0.7869	0.7541
	63	61	52	72	69	59	69	59	55	DC|NK	1	0.9683	0.8254	1.1429	1.0952	0.9365	1.0952	0.9365	0.873
	17	16	11	17	17	13	13	12	15	GZMH+ CD4 T|Act CD8 T	1	0.9412	0.6471	1	1	0.7647	0.7647	0.7059	0.8824
	46	37	33	45	40	40	45	37	39	Act CD8 T|DC	1	0.8043	0.7174	0.9783	0.8696	0.8696	0.9783	0.8043	0.8478
	12	12	10	15	18	20	19	15	12	Mait|CD69+ Treg	1	1	0.8333	1.25	1.5	1.6667	1.5833	1.25	1
	26	18	16	23	27	26	19	22	24	Naive B|GZMK+ CD8 T	1	0.6923	0.6154	0.8846	1.0385	1	0.7308	0.8462	0.9231
	1	17	18	12	10	20	15	27	20	HLA_DR+ Treg|PC	1	17	18	12	10	20	15	27	20
	13	9	6	16	13	13	12	13	13	Act CD8 T|CD69+ Treg	1	0.6923	0.4615	1.2308	1	1	0.9231	1	1
	47	42	40	48	46	42	49	45	40	DC|CCR6+ CD4 T	1	0.8936	0.8511	1.0213	0.9787	0.8936	1.0426	0.9574	0.8511
	68	53	63	70	55	59	65	51	49	CD16+ Monocyte|Mait	1	0.7794	0.9265	1.0294	0.8088	0.8676	0.9559	0.75	0.7206
	26	22	17	26	29	27	21	25	26	Naive B|FCRL5+ B	1	0.8462	0.6538	1	1.1154	1.0385	0.8077	0.9615	1
	35	35	34	37	40	34	28	31	31	HLA_DR+ Treg|NK	1	1	0.9714	1.0571	1.1429	0.9714	0.8	0.8857	0.8857
	14	15	9	15	15	14	13	13	13	GZMK+ CD4 T|GZMK+ CD8 T	1	1.0714	0.6429	1.0714	1.0714	1	0.9286	0.9286	0.9286
	11	5	5	11	11	12	11	14	9	CD69+ Treg|GZMK+ CD4 T	1	0.4545	0.4545	1	1	1.0909	1	1.2727	0.8182
	19	17	18	20	20	21	16	17	18	HLA_DR+ Treg|Naive B	1	0.8947	0.9474	1.0526	1.0526	1.1053	0.8421	0.8947	0.9474
	13	11	9	14	13	12	15	10	10	GZMH+ CD8 T|GZMH+ CD8 T	1	0.8462	0.6923	1.0769	1	0.9231	1.1538	0.7692	0.7692
	33	27	21	33	28	25	32	30	24	DC|Naive CD4 T	1	0.8182	0.6364	1	0.8485	0.7576	0.9697	0.9091	0.7273
	15	6	8	14	14	9	12	12	17	CTLA4+ Treg|GZMK+ CD4 T	1	0.4	0.5333	0.9333	0.9333	0.6	0.8	0.8	1.1333
	10	9	11	12	11	10	16	13	11	Memory B|Naive CD8 T	1	0.9	1.1	1.2	1.1	1	1.6	1.3	1.1
	7	7	6	8	12	9	10	10	11	CCR7+ Treg|GATA3+ CD8 T	1	1	0.8571	1.1429	1.7143	1.2857	1.4286	1.4286	1.5714
	18	11	11	12	16	11	13	12	16	Act CD8 T|CTLA4+ Treg	1	0.6111	0.6111	0.6667	0.8889	0.6111	0.7222	0.6667	0.8889
	37	31	33	37	40	35	42	31	39	CCR7+ Treg|CD16+ Monocyte	1	0.8378	0.8919	1	1.0811	0.9459	1.1351	0.8378	1.0541
	1	8	10	4	3	7	8	11	12	Naive CD8 T|PC	1	8	10	4	3	7	8	11	12
	5	5	5	5	6	5	8	8	6	Naive CD8 T|CCR7+ Treg	1	1	1	1	1.2	1	1.6	1.6	1.2
	1	12	10	6	4	12	9	16	15	PC|Act CD8 T	1	12	10	6	4	12	9	16	15
	19	17	16	15	17	17	13	16	16	CD69+ Treg|Naive B	1	0.8947	0.8421	0.7895	0.8947	0.8947	0.6842	0.8421	0.8421
	22	13	18	17	23	21	16	15	18	Mait|Active B	1	0.5909	0.8182	0.7727	1.0455	0.9545	0.7273	0.6818	0.8182
	57	49	51	59	54	56	58	48	46	Mait|DC	1	0.8596	0.8947	1.0351	0.9474	0.9825	1.0175	0.8421	0.807
	38	29	28	36	36	29	33	29	31	NK|CCR6+ CD4 T	1	0.7632	0.7368	0.9474	0.9474	0.7632	0.8684	0.7632	0.8158
	2	11	14	8	13	15	12	15	16	PC|Naive B	1	5.5	7	4	6.5	7.5	6	7.5	8
	15	8	8	13	18	13	15	12	10	FCRL5+ B|CCR7+ Treg	1	0.5333	0.5333	0.8667	1.2	0.8667	1	0.8	0.6667
	11	13	6	14	13	12	13	13	9	GZMK+ CD8 T|Naive CD4 T	1	1.1818	0.5455	1.2727	1.1818	1.0909	1.1818	1.1818	0.8182
	63	52	50	58	57	54	57	53	51	CD16+ Monocyte|GZMK+ CD8 T	1	0.8254	0.7937	0.9206	0.9048	0.8571	0.9048	0.8413	0.8095
	17	13	10	15	16	13	12	13	16	Naive CD4 T|Naive B	1	0.7647	0.5882	0.8824	0.9412	0.7647	0.7059	0.7647	0.9412
	28	26	26	32	30	24	25	23	23	NK|NK	1	0.9286	0.9286	1.1429	1.0714	0.8571	0.8929	0.8214	0.8214
	17	16	13	19	19	19	16	20	18	GZMK+ CD8 T|HLA_DR+ Treg	1	0.9412	0.7647	1.1176	1.1176	1.1176	0.9412	1.1765	1.0588
	20	21	17	24	27	22	26	19	18	CCR7+ Treg|NK	1	1.05	0.85	1.2	1.35	1.1	1.3	0.95	0.9
	36	31	28	38	37	33	30	27	31	GZMH+ CD4 T|NK	1	0.8611	0.7778	1.0556	1.0278	0.9167	0.8333	0.75	0.8611
	2	22	17	11	11	24	15	21	21	PC|GZMH+ CD8 T	1	11	8.5	5.5	5.5	12	7.5	10.5	10.5
	12	20	0	11	19	22	41	29	34	γδT|NK	1	1.6667	0	0.9167	1.5833	1.8333	3.4167	2.4167	2.8333
	110	104	107	116	106	92	105	91	82	DC|CD14+ CD16+ Monocyte	1	0.9455	0.9727	1.0545	0.9636	0.8364	0.9545	0.8273	0.7455
	30	28	32	37	30	30	37	29	28	CD16+ Monocyte|Naive CD8 T	1	0.9333	1.0667	1.2333	1	1	1.2333	0.9667	0.9333
	5	6	0	4	7	5	17	17	14	CD69+ Treg|γδT	1	1.2	0	0.8	1.4	1	3.4	3.4	2.8
	52	42	42	46	47	46	41	39	44	Naive B|CD16+ Monocyte	1	0.8077	0.8077	0.8846	0.9038	0.8846	0.7885	0.75	0.8462
	49	39	46	49	40	38	51	38	37	Act CD8 T|CD14+ CD16+ Monocyte	1	0.7959	0.9388	1	0.8163	0.7755	1.0408	0.7755	0.7551
	29	25	26	32	31	32	27	19	28	pDC|GZMK+ CD4 T	1	0.8621	0.8966	1.1034	1.069	1.1034	0.931	0.6552	0.9655
	13	11	10	12	17	14	15	18	11	GATA3+ CD8 T|CD69+ Treg	1	0.8462	0.7692	0.9231	1.3077	1.0769	1.1538	1.3846	0.8462
	108	97	101	107	94	76	103	87	62	CD14+ Monocyte|CD14+ CD16+ Monocyte	1	0.8981	0.9352	0.9907	0.8704	0.7037	0.9537	0.8056	0.5741
	25	24	26	29	26	25	28	23	21	NK|Naive CD8 T	1	0.96	1.04	1.16	1.04	1	1.12	0.92	0.84
	51	42	42	52	44	40	51	41	36	CD14+ CD16+ Monocyte|GZMK+ CD4 T	1	0.8235	0.8235	1.0196	0.8627	0.7843	1	0.8039	0.7059
	38	36	34	41	36	37	41	38	35	NK|Memory B	1	0.9474	0.8947	1.0789	0.9474	0.9737	1.0789	1	0.9211
	32	30	26	35	38	35	29	28	31	Naive B|NKT	1	0.9375	0.8125	1.0938	1.1875	1.0938	0.9062	0.875	0.9688
	31	24	25	27	32	32	24	25	29	Naive B|pDC	1	0.7742	0.8065	0.871	1.0323	1.0323	0.7742	0.8065	0.9355
	47	39	40	41	47	41	40	39	40	CD14+ CD16+ Monocyte|Naive B	1	0.8298	0.8511	0.8723	1	0.8723	0.8511	0.8298	0.8511
	59	53	55	61	58	47	45	43	45	DC|HLA_DR+ Treg	1	0.8983	0.9322	1.0339	0.9831	0.7966	0.7627	0.7288	0.7627
	5	4	2	4	2	2	6	6	7	CCR7+ Treg|Naive CD4 T	1	0.8	0.4	0.8	0.4	0.4	1.2	1.2	1.4
	12	10	8	16	18	12	20	14	12	GZMH+ CD8 T|CD69+ Treg	1	0.8333	0.6667	1.3333	1.5	1	1.6667	1.1667	1
	16	15	11	18	19	19	18	16	15	Act CD8 T|Memory B	1	0.9375	0.6875	1.125	1.1875	1.1875	1.125	1	0.9375
	8	14	0	9	10	13	27	17	19	GZMH+ CD8 T|γδT	1	1.75	0	1.125	1.25	1.625	3.375	2.125	2.375
	15	7	4	12	12	11	11	14	10	CCR6+ CD4 T|GZMK+ CD4 T	1	0.4667	0.2667	0.8	0.8	0.7333	0.7333	0.9333	0.6667
	12	12	10	15	18	20	19	15	12	CD69+ Treg|Mait	1	1	0.8333	1.25	1.5	1.6667	1.5833	1.25	1
	57	49	51	59	54	56	58	48	46	DC|Mait	1	0.8596	0.8947	1.0351	0.9474	0.9825	1.0175	0.8421	0.807

## Sheet: Table_S4
	Table S4. Statistics of single-cell transcriptome sequencing data and alignment to reference sequences
	Sample NO.	Severity	Group	Total Reads	Reads Mapped to Genome	Map Ratio(%)
	A1	Asymptomatic	AA	1055394987	926636799	0.878
		Asymptomatic	AR	829373216	774634584	0.934
	A2	Asymptomatic	AA	1054383159	922585264	0.875
		Asymptomatic	AR	744238383	693630173	0.932
	A3	Asymptomatic	AA	977960027	846913383	0.866
		Asymptomatic	AR	945861302	886272040	0.937
	A4	Asymptomatic	AA	601853608	556714587	0.925
		Asymptomatic	AR	232114562	204028700	0.879
	A5	Asymptomatic	AA	765055017	714561386	0.934
		Asymptomatic	AR	260820655	239694182	0.919
	M1	Mild	MP	656969460	639231285	0.973
		Mild	MA	421802633	366546488	0.869
		Mild	MR	985510175	919480993	0.933
	M2	Mild	MP	652637980	631100927	0.967
		Mild	MA	446572919	385839002	0.864
	M3	Mild	MA	810575871	719791373	0.888
		Mild	MP	833182912	767361462	0.921
		Mild	MR	904401057	845614988	0.935
	M4	Mild	MA	768321273	705318929	0.918
		Mild	MP	789803278	737676262	0.934
		Mild	MR	783735335	735143744	0.938
	M5	Mild	MA	810232833	757567699	0.935
		Mild	MP	857408210	796532227	0.929
		Mild	MR	765363789	712553688	0.931
	S1	Severe	SP	594881995	530039858	0.891
		Severe	SA	455809137	417521169	0.916
	S2	Severe	SP	604338631	558408895	0.924
		Severe	SA	465415105	422131500	0.907
		Severe	SR	1008751044	937129720	0.929
	S3	Severe	SP	722635074	686503320	0.95
		Severe	SA	463486574	393500101	0.849
	S4	Severe	SP	725184546	707054932	0.975
		Severe	SA	496906947	452185322	0.91
		Severe	SR	953604448	897341786	0.941
	S5	Severe	SP	700154723	672848689	0.961
		Severe	SA	457018708	401262426	0.878
		Severe	SR	1132477533	1059998971	0.936
	S6	Severe	SP	723644113	699763857	0.967
		Severe	SA	481626868	435872316	0.905
	S7	Severe	SP	715298582	694554923	0.971
		Severe	SA	412743117	339274842	0.822
	S8	Severe	SP	710942288	688903077	0.969
		Severe	SA	468143460	402135232	0.859
	H2	HC	HC	859323606	786281099	0.915
	H3	HC	HC	823645256	776697476	0.943
	H4	HC	HC	936594092	814836860	0.87
	H5	HC	HC	961267913	824767869	0.858
	H6	HC	HC	990608346	868763519	0.877

## Sheet: Table_S5
	Table S5. Results of single cell TCR alignment to V(D)J
	Sample NO.	Severity	Group	Reads Mapped to Any V(D)J Gene (%)
	A1	Asymptomatic	AA	0.594
		Asymptomatic	AR	0.812
	A2	Asymptomatic	AA	0.731
		Asymptomatic	AR	0.759
	A3	Asymptomatic	AA	0.786
		Asymptomatic	AR	0.719
	A4	Asymptomatic	AA	0.76
		Asymptomatic	AR	0.803
	A5	Asymptomatic	AA	0.764
		Asymptomatic	AR	0.77
	M1	Mild	MP	0.802
		Mild	MA	0.746
		Mild	MR	0.757
	M2	Mild	MP	0.806
		Mild	MA	0.671
	M3	Mild	MA	0.645
		Mild	MP	0.764
		Mild	MR	0.736
	M4	Mild	MA	0.741
		Mild	MP	0.808
		Mild	MR	0.751
	M5	Mild	MA	0.827
		Mild	MP	0.822
		Mild	MR	0.741
	S1	Severe	SP	0.756
		Severe	SA	0.776
	S2	Severe	SP	0.491
		Severe	SA	0.552
		Severe	SR	0.731
	S3	Severe	SP	0.765
		Severe	SA	0.734
	S4	Severe	SP	0.805
		Severe	SA	0.779
		Severe	SR	0.767
	S5	Severe	SP	0.783
		Severe	SA	0.733
		Severe	SR	0.738
	S6	Severe	SP	0.761
		Severe	SA	0.795
	S7	Severe	SP	0.768
		Severe	SA	0.582
	S8	Severe	SP	0.823
		Severe	SA	0.785
	H2	HC	HC	0.753
	H3	HC	HC	0.807
	H4	HC	HC	0.764
	H5	HC	HC	0.786
	H6	HC	HC	0.735

## Sheet: Table_S6
	Table S6. The statistics of the number of different TCR clonotypes of different cell types in each group
	Group	CCR7+ Treg	CD69+ Treg	CTLA4+ Treg	HLA_DR+ Treg
	HC	156	171	12	143
	AA	174	231	11	322
	AR	151	252	7	224
	MA	104	108	4	146
	MP	213	274	28	394
	MR	135	422	20	331
	SA	74	185	24	270
	SP	87	213	42	462
	SR	82	200	15	286

## Sheet: Table_S7
	Table S7. Individual clinical and biological data (n=45) of patients from GSE179448 at collection date
	#	Group	Donor ID	Collection date	Severity	Phenotype	Age (years)	Sex (0 :Female, 1: Male)	BMI (kg/m2)	Race/Ethnicity (0 : Black/African, 1: White, 2 : hispanic, 3 Asian, 4: mixte)	Symptoms onset to Sampling (days)	Symptoms onset to 1st positive COVID test (PCR/Antibody) (days)	Onset to Hospitalisation (days)	If severe, admission to ICU (0:No, 1:Yes)	Intubation (0:No, 1:Yes)	Sampling during intubation period (0:No, 1:Yes)	Onset to Intubation (days)	Intubation to sampling (days)	Onset to Extubation (days)	Hospitalization length (days)	Final outcome: (0:discharged, 1:deceased)	Viral load in sputum or oropharyngeal swab at sampling (log10 RNA copies/mL)	CRP(mg/L) at sampling or +/- 48h to sampling	date of CRP value	LDH (UI/L) at sampling or +/- 48h to sampling	date of LDH value	Platelets (10^9/L) at sampling or +/- 48h to sampling	date of Platelets value	02 therapy at sampling	Pa02/Fi02	L/min if 02 nasal	Lower PaO2 (PO2, Arterial) at sampling	Steroids prescribed from 0-48h before sampling	Remdesivir prescribed from 0-48h before sampling	Other immunosuppressants prescribed from 0-48h before sampling	Hemodialysis prescribed from 0-48h before sampling	Antibiotics prescribed from 0-48h before sampling	All medications prescribed from 0-48h before sampling
	32	1	RR0183111	2020-05-15	hospitalized moderate to severe	COVID-19 POSITIVE(+)	77	1	39.6	1	NA	NA	NA	0	0					6	0	pending	17.5	2020-05-15	219	2020-05-15	154	2020-05-15	no			NA					yes	lisinopril (PRINIVIL,ZESTRIL), metoprolol tartrate (LOPRESSOR), magnesium sulfate, amiodarone (PACERONE), phenylephrine (NEO-SYNEPHRINE), propofol (DIPRIVAN), cefTRIAXone (ROCEPHIN), magnesium sulfate 2 g in sodium chloride, sulfur hexafluoride lipid-type A microspheres (LUMASON), allopurinol (ZYLOPRIM), aMILoride (MIDAMOR), amiodarone (PACERONE), finasteride (PROSCAR), lisinopril (PRINIVIL,ZESTR…
	21	1	RR0270554	2020-04-07	hospitalized moderate to severe	COVID-19 POSITIVE(+)	81	1	19.6	0	19	7	7	1	1	1	7	12	26	50	0	3.5	278.8	2020-03-30	326	2020-04-10	277	2020-04-07	intubated	237		82				yes	yes	aminocaproic acid (AMICAR), amiodarone (PACERONE), anticoagulant citrate dextrose solution (ACD), bicarbonate dialysis 0/2.5 (PRISMASOL), calcium gluconate, cefepime (MAXIPIME), dexmedetomidine (PRECEDEX), metoprolol tartrate (LOPRESSOR), norepinephrine (LEVOPHED), oxidized cellulose (SURGICEL ORIGINAL), polyethylene glycol, sodium chloride (NS), sodium phosphate, vancomycin (VANCOCIN), vasopress…
	12	1	RR0277045	2020-05-05	hospitalized moderate to severe	COVID-19 POSITIVE(+)	44	1	48.5	4	40	6	6	1	1	0	6	34	26	83	0	pending	22	2020-05-04	203	2020-05-04	296	2020-05-05	intubated	273		78						chlorproMAZINE (THORAZINE), divalproex (DEPAKOTE), furosemide (LASIX), LORazepam (ATIVAN), magnesium sulfate, melatonin, methadone (DOLOPHINE), propranoloL (INDERAL), QUEtiapine (SEROquel), valproate (DEPACON), valproic acid (DEPAKENE)
	33	1	RR0318907	2020-05-12	hospitalized moderate to severe	COVID-19 POSITIVE(+)	68	1	22.9	1	11	3	3	0	0					10	0	pending	14.4	2020-05-12	262	2020-05-10	438	2020-05-12	02 nasal	271	2	NA		yes				ID-remdesivir (emergency use authorization)
	29	1	RR0415843	2020-06-09	hospitalized moderate to severe	COVID-19 POSITIVE(+)	54	1	24.9	2	15	5	7	0	0					9	0	pending	41.3	2020-06-09	263	2020-06-09	975	2020-06-09	02 nasal	NA	2	NA
	34	1	RR0511931	2020-04-08	hospitalized moderate to severe	COVID-19 POSITIVE(+)	54	1	30.1	1	19	5	5	0	0					15	0	5.6	5.9	2020-04-08	321	2020-04-08	548	2020-04-08	no			NA						acetaminophen (TYLENOL), Adult continuous PN, benzonatate (TESSALON), dextromethorphan (DELSYM), diphenhydrAMINE (BENADRYL), guaiFENesin (ROBITUSSIN), insulin glargine (LANTUS), insulin lispro (ADMELOG, HumaLOG), ketorolac (TORADOL), lactated ringers IV Bolus, magnesium sulfate, melatonin, oxyCODONE, prochlorperazine edisylate (COMPAZINE), SUMAtriptan (IMITREX)
	27	1	RR0650386	2020-03-31	hospitalized moderate to severe	COVID-19 POSITIVE(+)	70	1	26.4	1	12	0	0	1	1	1	7	5	NC	NC	1	4.4	279.4	2020-03-31	283	2020-03-25	370	2020-03-31	intubated	317		63					yes	cefepime (MAXIPIME), chlorproMAZINE (THORAZINE), dexMEDEtomidine (PRECEDEX), docusate (COLACE), furosemide (LASIX), hydroxychloroquine (PLAQUENIL), ketamine (KETALAR), magnesium sulfate, metOLazone (ZAROXOLYN), naloxone (NARCAN), omeprazole (PriLOSEC), PHENobarbital (LUMINAL), potassium, sodium phosphates (PHOS-NAK), sennosides, vancomycin (VANCOCIN), vasopressin (PITRESSIN)
	35	1	RR0783978	2020-05-18	hospitalized moderate to severe	COVID-19 POSITIVE(+)	64	1	38.3	2	24	14	14	0	0					14	0	pending	1.8	2020-05-18	227	2020-05-18	285	2020-05-18	no			NA						melatonin, QUEtiapine (SEROquel)
	19	1	RR0866687	2020-05-07	hospitalized moderate to severe	COVID-19 POSITIVE(+)	57	1	33.6	NA	23	14	20	1	1	1	22	1	30	18	0	pending	191.3	2020-05-07	474	2020-05-07	253	2020-05-07	intubated	200		129					yes	acetaminophen (TYLENOL), benzonatate (TESSALON), calcium gluconate, cefTRIAXone (ROCEPHIN), chlorhexidine (HIBICLENS), dextrose (D50W), docusate sodium (COLACE), doxycycline hyclate (DORYX), enoxaparin (LOVENOX), fentaNYL (PF) (SUBLIMAZE), folic acid 1 mg in sodium chloride, furosemide (LASIX), guaiFENesin (ROBITUSSIN), heparin, ID-hydroxychloroquine or placebo, insulin regular (HumuLIN-R,NovoLIN…
	31	1	RR0915093	2020-03-31	hospitalized moderate to severe	COVID-19 POSITIVE(+)	24	0	41.6	2	13	4	8	0	0					6	0	pending	8.4	2020-03-31	347	2020-03-26	346	2020-03-31	02 nasal	416	3	NA						dextran 70-hypromellose-glycern (ARTIFICIAL TEARS)
	20	1	RR0919381	2020-05-05	hospitalized moderate to severe	COVID-19 POSITIVE(+)	63	1	25.2	NA	47	14	14	1	1	0	14	33	40	56	0	pending	34.2	2020-05-04	367	2020-04-23	446	2020-05-05	intubated	NA		78					yes	ceFAZolin (ANCEF), cefepime (MAXIPIME), cloNIDine HCL (CATAPRES), D5W infusion, desmopressin (DDAVP), HYDROmorphone (DILAUDID), sodium chloride
	28	1	RR0921314	2020-06-03	hospitalized moderate to severe	COVID-19 POSITIVE(+)	76	1	31.4	1	14	2	2	1	1	1	2	12	19	NC	1	pending	NA		389	2020-05-22	401	2020-06-03	intubated	260		62						acetaminophen (TYLENOL), Adult continuous PN, D5W infusion, dexmedetomidine (PRECEDEX), diatrizoate meglumine-diatrizoate sodium (GASTROGRAFIN), furosemide (LASIX), HYDROmorphone (PF) (DILAUDID), levothyroxine (SYNTHROID), lidocaine (PF) (XYLOCAINE-MPF), methadone (DOLOPHINE), metoclopramide HCl (REGLAN), metoprolol tartrate (LOPRESSOR), pantoprazole (PROTONIX), sodium bicarbonate
	37	1	RR0951931	2020-04-28	hospitalized moderate to severe	COVID-19 POSITIVE(+)	40	1	26.4	4	16	2	13	0	0					3	0	pending	60	2020-04-28	249	2020-04-25	247	2020-04-28	no			NA			yes			amLODIPine (NORVASC), fondaparinux (ARIXTRA), lisinopril (PRINIVIL,ZESTRIL), nicotine (NICODERM CQ), nicotine polacrilex (NICORETTE), sodium chloride, tacrolimus (PROGRAF)
	38	2	RR0236312	2020-05-12	mild outpatients	COVID-19 POSITIVE(+)	58	1	24.4	4	34	5									0		NA		NA		NA
	39	2	RR0248668	2020-05-05	mild outpatients	COVID-19 POSITIVE(+)	27	1	NA	1	29	8									0		NA		NA		NA
	44	2	RR0424088	2020-04-15	mild outpatients	COVID-19 POSITIVE(+)	31	0	19.8	1	28	2									0		NA		NA		NA
	41	2	RR0467460	2020-05-05	mild outpatients	COVID-19 POSITIVE(+)	23	1	42.1	1	8	8									0		NA		NA		NA										yes	albuterol 90 mcg/actuation inhaler, levoFLOXacin (LEVAQUIN) 750 MG tablet
	42	2	RR0602232	2020-05-01	mild outpatients	COVID-19 POSITIVE(+)	27	0	21.7	1	21	3									0		NA		NA		NA
	43	2	RR0615993	2020-05-22	mild outpatients	COVID-19 POSITIVE(+)	29	0	23.6	1	65	5									0		NA		NA		NA
	49	3	RR0157115	2020-05-12	Recovered	Convalescent	64	1	NA	1	65	7			0						0		NA		NA		NA
	60	3	RR0234740	2020-07-23	Recovered	Convalescent	77	1	NA	1	131	0			0						0		NA		NA		NA
	61	3	RR0243818	2020-07-14	Recovered	Convalescent	59	0	29.4	1	92	3			0						0		NA		NA		245	2020-07-10
	66	3	RR0306970	2020-04-21	Recovered	Convalescent	56	1	22.9	3	42	3	10		0					8	0		83.1	2020-03-28	269	2020-03-28	496	2020-03-28
	62	3	RR0370807	2020-04-21	Recovered	Convalescent	58	1	NA	1	36	1			0						0		NA		NA		NA
	53	3	RR0417079	2020-04-15	Recovered	Convalescent	30	0	22	1	26	1			0						0		NA		NA		NA
	45	3	RR0469109	2020-05-19	Recovered	Convalescent	64	0	25.6	1	55	1	11		0					1	0		NA		NA		266	2020-05-29
	67	3	RR0509389	2020-05-19	Recovered	Convalescent	69	1	NA	1	71	14			0						0		NA		NA		227	2020-05-15										calcium gluconate infusion
	68	3	RR0542663	2020-05-18	Recovered	Convalescent	69	0	22.2	1	70	14			0						0		NA		NA		245	2020-05-15
	54	3	RR0579992	2020-04-17	Recovered	Convalescent	40	0	31.5	4	14	2			0						0		NA		NA		NA
	55	3	RR0685229	2020-04-16	Recovered	Convalescent	31	0	22	1	36	3			0						0		NA		NA		NA
	56	3	RR0823855	2020-04-13	Recovered	Convalescent	27	0	26.5	1	25	2			0						0		NA		NA		NA
	57	3	RR0830593	2020-04-13	Recovered	Convalescent	32	0	20.6	1	32	12			0						0		NA		NA		NA
	58	3	RR0857858	2020-04-27	Recovered	Convalescent	28	0	25.5	1	38	1			0						0		NA		NA		NA
	51	3	RR0907841	2020-05-18	Recovered	Convalescent	31	0	26.6	1	61	1			0						0		NA		NA		NA
	64	3	RR0931294	2020-06-05	Recovered	Convalescent	62	0	NA	1	77	1			0						0		NA		NA		NA
	59	3	RR0941176	2020-04-17	Recovered	Convalescent	27	0	22.5	1	11	2			0						0		NA		NA		NA
	65	3	RR0941834	2020-07-23	Recovered	Convalescent	57	0	27.9	1	97	4			0						0		NA		NA		238	2020-07-31
	52	3	RR0997256	2020-05-12	Recovered	Convalescent	23	0	28.8	4	31	5			0						0		NA		NA		NA
	8	4	AC3032552	2019-09-26	Healthy	Healthy	29	1	25.3	NA
	7	4	AC3034431	2019-11-06	Healthy	Healthy	53	1	32.8	NA
	10	4	HH0000002	2020-07-28	Healthy	Healthy	26	0	22.1	1
	11	4	HH0000003	2020-08-25	Healthy	Healthy	30	0	22.3	1
	1	4	RR0438670	2020-02-06	Healthy	Healthy	29	0	NA	1
	6	4	RR0611936	2020-01-02	Healthy	Healthy	30	0	NA	1
	4	4	RR0947025	2020-02-05	Healthy	Healthy	26	0	NA	1
	not applicable
